# Supplementary material for: WGCNA Analysis of Important Modules and Hub Genes of Compound Probiotics Regulating Lipid Metabolism in Heat-Stressed Broilers
Source: Animals (Basel). 2022 Oct 1;12(19):2644. doi: 10.3390/ani12192644 (PMC9558994; doi:10.3390/ani12192644)
Supplement: Supplementary file 1 [file animals-12-02644-s001.zip]

Archive with 5 entries (5 files):
- Table S1 Gene expression information table.xlsx
- Table S2 Module information.xls
- Table S3 Correlation and P-value between module and phenotype.xlsx
- Table S4 KEGG pathway information.xlsx
- Table S5 MCC values of the top 30 hub genes.xlsx
