# Supplementary material for: WGCNA Analysis of Important Modules and Hub Genes of Compound Probiotics Regulating Lipid Metabolism in Heat-Stressed Broilers
Source: Animals (Basel). 2022 Oct 1;12(19):2644. doi: 10.3390/ani12192644 (PMC9558994; doi:10.3390/ani12192644)
Supplement: Supplementary file 1 [file animals-12-02644-s001.zip › Table S1 Gene expression information table.xlsx]

## Sheet: Sheet1
Table S1 The FPKM of all genes in each sample
Gene_id	Experiment 3-1	Experiment 3-2	Experiment 3-3	Experiment 3-4	Experiment 2-1	Experiment 2-2	Experiment 2-3	Experiment 2-4	Experiment 1-1	Experiment 1-2	Experiment 1-3	Experiment 1-4	Control-1	Control-2	Control-3	Comtrol-4
ENSGALG00000000003	0.22	0.19	0.22	0.13	0.09	0.1	0.26	0.05	0.11	0.08	0.03	0.21	0.07	0.16	0.1	0.28
ENSGALG00000000011	17.87	20.52	16.03	19.08	20.79	16.28	16.79	12.37	17.84	16.08	20.98	14.54	18.04	22.93	13.08	19.62
ENSGALG00000000038	0	0	0	0	0	0	0	0.11	0.12	0	0	0	0	0	0	0
ENSGALG00000000044	0	0.12	0	0	0	0	0.05	0.05	0.05	0.05	0.1	0	0.04	0	0	0.04
ENSGALG00000000048	14.38	15.94	20.67	12.37	10.65	33.42	18.07	9.19	22.05	16.56	8.94	18.89	7.4	5.86	11.52	9.81
ENSGALG00000000055	51.06	56.3	61.84	63.21	59.32	67	67.53	53.3	58.88	76.37	61.85	83.98	54.26	60.05	71.58	56.55
ENSGALG00000000059	9.98	10.99	12.06	11.19	16.27	13.64	15.2	11.57	29.22	15.69	18.33	10.21	20.8	14.04	12.16	20.02
ENSGALG00000000067	29.15	35.94	38.78	26.67	35.29	31.15	24.91	20.77	40.76	33.91	27.18	40.11	30.09	33.1	39.33	36.67
ENSGALG00000000071	4.43	5.31	4.68	5.93	5.21	8.25	5.07	4.92	2.99	6.82	7.41	6.99	4.58	6.33	8.19	3.42
ENSGALG00000000081	1.52	3.18	0.98	5.35	3.08	0.73	2.34	1.2	13.4	1.08	2.37	2.75	3.66	1.43	2.42	2.89
ENSGALG00000000086	46.39	54.13	58.37	46.72	60.32	49.41	45.3	37.72	62.94	48.05	72.07	56.99	48.67	56.22	59.51	41.67
ENSGALG00000000091	18.41	15.43	20.17	18.89	16.29	18.3	15.09	12	20.48	18.25	17.49	23.2	13.36	18.79	22.14	16.57
ENSGALG00000000094	26.17	26.51	26.57	22.78	24.18	25.39	27.59	22.16	26.92	25.64	29.06	30.78	25.83	26.15	26.91	22.31
ENSGALG00000000102	18.8	29.06	30.57	27.91	32.55	26.53	16.89	16.08	22.73	17.16	37.85	19.87	23.21	31.59	20.56	27.95
ENSGALG00000000104	4.63	4.51	5.27	3.65	4.7	4.23	6.19	3.65	3.2	3.8	3.25	3.91	5.45	4.52	3.45	3.64
ENSGALG00000000106	4.26	4.59	3.46	5.65	5.4	5.67	3.68	2.85	3.76	5.18	5.95	5.62	3.71	5.8	4.7	4.38
ENSGALG00000000107	0.68	0.85	0.72	0.73	0.6	0.4	0.53	0.51	0.89	0.5	0.46	0.15	0.97	0.76	0.33	0.54
ENSGALG00000000109	24.25	21.24	16.69	22.48	18.43	22.2	13.21	13.02	18.55	15.04	19.62	17.41	15.75	15.59	22.07	15.8
ENSGALG00000000112	2.28	1.89	1.04	1.34	0.83	0.92	1.72	0.65	1.08	2.17	1	1.01	1.15	1.17	1.16	1.89
ENSGALG00000000115	0	0	0	0.17	0	0	0	0	0	0	0	0	0.13	0	0	0
ENSGALG00000000120	0	0	0	0.04	0	0	0	0	0	0	0	0	0	0	0	0
ENSGALG00000000122	1404.07	1486.76	1267.24	1093.73	1178.14	1142.26	1320.5	1511.05	1155.54	1303.55	1104.86	1292.86	1594.27	1344.64	1132.76	1615.88
ENSGALG00000000129	59.83	51.08	60.13	51.19	52.86	58.19	49.97	45.14	62.75	55.28	56.34	54.56	52.41	50.55	66.35	53.11
ENSGALG00000000136	1.69	1.83	0.56	0.9	1.4	1.12	1.03	1.11	1.97	0.48	0.68	1.62	1.95	1.33	1.47	1.14
ENSGALG00000000137	104.25	146.85	140.42	106.19	130.5	150.54	96.89	116.04	145.5	116.67	188.39	130.21	165.03	162.29	120.72	136.23
ENSGALG00000000141	1051.62	1420.04	741.54	917.56	589.37	683.04	1068.03	999.12	1035.66	583.65	920.99	475.56	717.75	621.98	548.18	734.83
ENSGALG00000000142	110.1	87.51	106.73	95.32	94.64	129.82	93.04	68.47	87.65	124.81	85.61	116.65	69.91	84.92	123.93	91.92
ENSGALG00000000146	27.73	21.45	25.49	22.48	16.67	24.44	16.95	19.45	26.45	26.92	24.34	25.12	18.04	23.83	29.5	22.61
ENSGALG00000000150	871.77	895.03	836.13	815.85	747.28	843.41	823.7	941.2	731.57	905.17	753.08	855.16	1012.87	971.85	732.13	1070.53
ENSGALG00000000151	4.36	3.72	3.3	5.67	6.89	4.68	11.35	8.61	3.15	5.43	4.57	4.46	6.27	7.29	4.55	3.76
ENSGALG00000000154	37.06	27.27	32.15	32.04	26.15	34.47	22.64	21.27	44.87	30.7	32.09	37.46	22.81	21.8	36.55	26.03
ENSGALG00000000156	159.32	163.29	145.46	139.84	122.82	133.51	106.83	127.28	144.87	132.57	138.43	142.93	122.55	130.97	141.63	144.14
ENSGALG00000000158	121.62	187.69	157.54	155.16	99.38	69.33	174.11	223.15	132.02	66	118.78	97.89	106.53	114.22	116.27	135.84
ENSGALG00000000161	12.11	11.66	14.41	13.4	11.81	14.31	10.87	10.38	11.23	12.04	15.02	13.63	9.74	13.22	13.17	11.84
ENSGALG00000000162	0	0	7.86	0	0	0	0	0	0	0	0	0	0	0	0	0
ENSGALG00000000164	0.31	0.27	0.04	0.18	0.13	0	0.08	0.18	0.12	0.08	0.19	0.21	0.14	0.08	0.1	0.36
ENSGALG00000000168	0.11	0.6	0.48	0.32	0.51	0.18	0.24	0.83	0.52	0.33	0.28	0.26	0.87	0.46	0.21	0.51
ENSGALG00000000172	0	0	0	0	0	0	0	0	0	0	0	0	0	0	0	0
ENSGALG00000000184	0.36	0.83	0.96	0.43	0.3	0.6	0.36	0.5	0.23	0.48	0.39	0.63	0.35	1.16	0.16	1.02
ENSGALG00000000186	4.18	4.13	4.06	4.6	3.39	3.82	5.12	3.47	3.76	4.08	3.46	3.57	4.41	4.4	4.54	3.99
ENSGALG00000000189	16.44	15.69	13.59	23.11	14.11	21.34	10.72	9.56	12.06	16.1	14.67	21.31	9.7	17.67	14.13	11.52
ENSGALG00000000195	11.99	11.53	8.23	12.27	9.85	9.18	11.52	6.95	9.38	8.96	8.37	12.12	7.04	13.62	8.91	9.05
ENSGALG00000000201	17.48	15.18	14.55	16.6	13.9	15.08	13.17	11.67	17.72	18.61	12.38	16.84	13.45	11.88	16.61	11.26
ENSGALG00000000208	6.49	5.72	6.57	6.07	4.48	6.5	5.86	4.46	5	5.94	4.26	7.06	3.85	6.51	5.67	4.44
ENSGALG00000000209	41.55	54.18	40.43	64.53	48.69	39.05	87.84	69.13	52.95	39.15	45.67	47.35	59.11	65.46	43.5	57.95
ENSGALG00000000215	6.56	4.91	6.28	6.05	5.15	7.51	4.1	4.16	6.01	6.02	5.96	7.92	3.61	7.24	5.18	4.52
ENSGALG00000000217	0.87	0.52	0.6	0.68	0.49	0.87	0.24	0.34	0.57	0.64	0.21	0.56	0.29	0.57	0.89	0.5
ENSGALG00000000218	36.26	45.43	42.53	48.87	55.11	54.84	36.7	40.58	38.05	36.24	69.85	41.17	34.09	62.14	36.86	47.8
ENSGALG00000000220	6.93	5.41	6.46	7.11	5.81	8.48	4.72	4.19	5.01	6.69	6.39	6.62	3.12	6.63	6.89	5.36
ENSGALG00000000223	131.33	130.71	143.79	101.31	126.63	124.73	90.48	68.2	131.21	137.91	137.94	129.47	108.32	107.42	142.03	116.86
ENSGALG00000000225	22.02	15.55	24.05	18.79	22.44	25.7	18.29	15.86	26.13	23.85	27.43	28.21	18.56	16.19	29.55	19.95
ENSGALG00000000226	2	2.16	1.6	0.95	1.85	1.78	2.07	1.13	2	1.87	2.39	2.22	1.66	1.23	2.76	2.25
ENSGALG00000000227	37.13	38.47	30.55	33.16	26.2	25.43	39.52	32.33	22.36	26.93	26.11	27.64	29.83	34.55	23.34	34.87
ENSGALG00000000233	11.6	10.64	12.93	11.19	9.49	9.67	9.35	9.36	10.15	9.67	10.16	11.58	10.4	9.29	10.89	10.52
ENSGALG00000000234	1.13	0.55	1.62	1.61	1.18	1.71	1.93	1.6	1.86	2.47	1.72	2.84	0.58	2.38	1.96	1.99
ENSGALG00000000235	51.44	53.93	48.49	54.93	59.37	56.21	46.34	43.35	51.01	53.31	65.87	55.86	45.28	66.59	52.14	55.18
ENSGALG00000000241	10.68	10.51	11.43	11.54	9.54	10.64	6.01	7.16	11.14	10.32	20.51	12.53	7.67	12.69	10.85	9.59
ENSGALG00000000242	0.16	0.03	0.07	0.07	0.09	0.25	0.03	0.13	0.06	0.12	0.03	0.1	0.1	0.17	0.1	0.02
ENSGALG00000000243	29.73	32.06	33.02	32.45	37.93	35.85	26.23	23.08	33.62	30.92	44.17	33.56	29.6	34.74	32.61	30.05
ENSGALG00000000244	0.41	0.48	0.43	0.62	0.24	0.48	0.49	0.54	0.31	0.41	0.77	0.67	0.51	0.94	0.49	0.63
ENSGALG00000000247	19.79	24.38	25.29	23.96	21.68	24.54	18.22	17.14	23.22	19.3	26.86	27.5	18.68	30.61	18.32	27.04
ENSGALG00000000249	3.58	3.2	5.2	4.59	2.67	5.27	1.89	2.63	2.48	3.46	2.67	6.08	6.68	2.74	2.97	4.13
ENSGALG00000000251	38.98	65.6	24.21	40.05	8.21	12.69	9.8	49.97	25.15	14.91	31.39	51.58	36.16	43.81	11.72	47.15
ENSGALG00000000253	18.49	17.79	24.2	22.42	21.58	26.7	19.81	16.69	17.06	20.23	20.38	23.38	15.05	23.22	20.29	18.84
ENSGALG00000000255	15.42	15.57	19.14	16.94	13.81	23.02	14.98	12.87	16.09	18.72	20.79	20.88	8.76	23.03	17.47	16.2
ENSGALG00000000259	52.96	52.11	66.52	51.84	46.32	56.35	51.22	51.08	49.81	58.38	52.91	59.53	51.49	46.35	68.76	54
ENSGALG00000000264	8.66	8.64	6.38	10.38	6.95	9.4	5.75	5.85	6.95	7.96	9.07	9.6	4.51	9.89	7.37	5.77
ENSGALG00000000273	3.42	2.94	4.83	5.84	4.8	6.15	5.33	4.86	4.65	4.96	4.68	5.9	2.71	6.81	5.51	5.17
ENSGALG00000000274	0	0	0	0.05	0	0	0.04	0	0	0	0	0	0.04	0.04	0	0
ENSGALG00000000275	14.8	15.55	13.21	16.95	13.74	14.46	15.14	13.02	12.71	13.32	14.68	16.06	10.82	19.04	13.09	13.11
ENSGALG00000000276	8.43	8.54	9.11	9.51	8.74	8.43	8.87	9.19	7.65	8.72	8.82	10.35	6.41	10.4	7.09	9.51
ENSGALG00000000277	3.38	4.47	2.06	4.93	5.24	3.93	3.41	3.09	1.63	3.88	4.1	2.17	3.61	2.37	2.35	3.3
ENSGALG00000000280	10.78	8.84	10.48	8.43	14.63	13.27	9.3	7.63	12.54	8.24	16.83	9.27	13.14	8.18	10.27	9.83
ENSGALG00000000284	17.19	22.32	17.02	17.01	19.16	15.14	17.02	18.08	14.58	17.52	13.64	15.35	14.79	25.28	18.05	18.27
ENSGALG00000000293	0.03	0.1	0.12	0.05	0.02	0.06	0.17	0.04	0.08	0.15	0.23	0.15	0.19	0.12	0.05	0.1
ENSGALG00000000295	0.05	0.09	0.02	0.13	0.02	0.09	0.02	0.01	0.04	0.05	0.04	0.08	0.01	0	0.06	0.03
ENSGALG00000000296	20.68	15.27	23.36	17.96	15.02	24.36	14.37	9.91	24.56	24.46	23.76	26.16	11.42	18.81	27.63	14.93
ENSGALG00000000299	0.04	0	0.04	0	0	0	0	0	0	0	0.23	0	0	0	0.07	0
ENSGALG00000000302	0	0	0	0	0	0	0	0	0	0	0.12	0	0	0	0	0
ENSGALG00000000309	141.96	99.74	140.58	113.34	132.3	196.24	87.47	73.12	131.42	175.75	152.44	171.55	87.92	84.38	198.17	100.82
ENSGALG00000000311	13.1	6.46	10.26	7.62	5.47	12.49	4.7	2.3	8.82	14.1	8.99	14.04	4.25	5.9	14.24	4.63
ENSGALG00000000313	0.12	0	0	0	0	0	0	0	0	0	0	0	0	0	0.09	0
ENSGALG00000000314	2.91	3.69	2.42	2.7	2.06	3.43	3.63	3.04	1.76	2.22	3.94	2.13	4.41	4.44	1.26	3.13
ENSGALG00000000317	0.38	0.46	0.19	0.54	0.15	0.32	0.15	0.53	0.22	0.38	0.45	0.31	0.4	0.54	0.26	0.48
ENSGALG00000000318	959.66	1090.58	833.69	1014.36	1991.94	1036.73	3006.34	1862.69	825.16	1059.34	1296.69	1009.26	1694.19	1299.44	967.45	1014.16
ENSGALG00000000329	67.51	51.86	64.96	60.28	53.09	73.49	44.6	35.05	49.53	58.97	53.22	58.88	49.56	44.82	77.07	41.44
ENSGALG00000000336	128.11	111.15	83.36	120.7	101.74	134.96	132.39	142.32	78.56	124.62	112.52	103.15	126.38	126.4	117.07	78.24
ENSGALG00000000337	3.58	1.71	1.67	1.66	3.25	2.84	5.33	1.36	1.2	1.43	2.47	1.72	5.88	2.28	3.05	1.33
ENSGALG00000000341	0	0	0	0	0	0	0	0	0	0	0	0	0	0	0	0
ENSGALG00000000349	141.11	154.15	151.1	154.16	158.9	163.22	136.55	124.54	177.98	132.2	192.94	143.72	158.05	145.86	150.64	151.59
ENSGALG00000000352	0	0	0	0	0	0	0	0	0	0	0	0	0	0	0	0
ENSGALG00000000357	25.15	21.71	21.58	18.81	18.68	21.23	25.43	10.3	14.52	22.61	10.3	25.42	9.89	16.93	23.09	14.56
ENSGALG00000000364	0.99	1.01	0.33	0.33	0.63	0.55	0.76	0.27	1.56	0	0	0.78	0.12	0.96	0.62	0.23
ENSGALG00000000365	0	0	0	0	0	0	0	0	0	0	0	0	0	0	0	0
ENSGALG00000000367	1.47	0.87	0.9	0.43	0.55	0.71	1.89	1.27	0.44	0.56	0.37	0.89	0.66	1.16	0.53	0.52
ENSGALG00000000371	0.07	0.07	0	0.07	0.07	0.07	0.06	0.06	0.12	0.41	0.3	0.13	0.16	0.29	0.32	0
ENSGALG00000000374	30.15	29.14	30.6	29.03	30.13	27.12	32.23	27.05	29.35	31.02	24.21	28.51	31.18	30.07	33.2	32.88
ENSGALG00000000377	129.42	130.59	147.33	142.38	130.48	148.27	94.76	92.6	158.54	120.33	171.33	147.01	115.33	167.68	137.63	154.31
ENSGALG00000000378	12.98	10.97	11.63	7.98	10.52	11.9	7.44	6.22	18.77	8.81	15.25	9.97	8.75	10.13	12.24	8.55
ENSGALG00000000379	4.62	4.12	3.76	5.8	4.96	2.64	6.98	5.5	6.08	4.26	3.31	4.8	4.52	4.48	4.95	3.81
ENSGALG00000000390	10.54	10.13	9.62	9.51	10.97	12.23	7.96	6.71	8.65	11.71	12.48	11.56	6.94	10.77	10.6	8.51
ENSGALG00000000394	0.13	0.18	0.13	0.29	0.05	0.11	0.21	0.23	0.16	0.09	0.23	0.1	0.14	0.18	0.08	0.14
ENSGALG00000000396	16.97	19.43	15.62	14.41	17.28	17.35	16.74	17.11	15.66	12.71	22.41	16.11	18.68	20.72	15.19	15.49
ENSGALG00000000397	22.53	23.71	23.9	20.6	21.75	21.9	19.24	16.59	23.92	18.82	22.05	22.59	18.27	26.6	20.2	22.72
ENSGALG00000000399	0.72	0.57	0.53	1.22	0.87	0.79	2.87	1.2	0.53	0.69	1.54	0.64	0.96	1.34	0.33	0.92
ENSGALG00000000400	0.84	0.98	0.44	0.99	0.89	0.76	1.38	1.08	0.53	0.4	0.8	0.62	0.85	1.17	0.59	0.53
ENSGALG00000000401	4.2	3.51	4.9	1.98	2.17	3.27	1.81	2.26	6.07	3.26	3.03	3.85	1.73	3.57	3.35	2.54
ENSGALG00000000402	6.9	7.56	8.72	5.4	6.85	6.52	10.88	5.89	8.03	6.92	6.26	10.44	6.24	8.68	9.64	6.14
ENSGALG00000000404	44.47	54.04	42.09	48.59	44.22	58.1	40.59	45.28	34.08	47.88	64.67	48.99	33.65	75.78	34.75	49.74
ENSGALG00000000407	40.28	48.6	48.08	43.07	35.99	45.95	29.75	36.99	43.64	39.88	73.31	30.52	39.6	53.27	36.88	51.96
ENSGALG00000000409	48.96	45.43	39.42	39.57	42.58	44.42	45.29	42.57	47.07	47.83	45.12	49.6	44.04	46	45.43	41.77
ENSGALG00000000410	19.14	16.52	15.63	17.25	13.52	15.12	11.82	12.4	20.32	17.24	19.34	21.2	12.88	17.33	18.75	13.28
ENSGALG00000000417	4	4.1	3.71	4	5.31	2.13	8.66	3.85	3.88	4.29	3.25	3.48	3.32	3.24	4.91	3.29
ENSGALG00000000419	153.03	163	140.65	161.74	172.87	155.47	149.69	149.53	169	143.56	183.98	136.11	157.86	143.89	159.91	144.1
ENSGALG00000000424	21.77	29.39	24.81	32.11	28.47	22.51	28.99	32.12	28.23	25.62	35.13	36.53	24.91	48.34	21.21	40.58
ENSGALG00000000430	9.07	7.32	5.92	6.73	5.9	7.31	5.48	4.87	6.3	9.1	8.01	8.66	4.76	7.11	8.36	5.16
ENSGALG00000000433	1.38	2.1	0.65	1.44	0.6	0.89	0.89	1.62	0.86	0.93	0.98	1.49	0.92	0.9	1.23	1.25
ENSGALG00000000436	20.73	22.98	20.38	17.4	15.82	21.69	18.48	18.06	20.12	24.4	25.01	17.24	24.27	15.24	17.59	21.6
ENSGALG00000000437	0	0	0	0	0	0	0	0	0	0	0	0	0	0	0	0
ENSGALG00000000438	10.82	11.61	12.27	12.67	12.31	13.79	10.63	6.86	15.23	12.94	15.19	15.08	8	11.86	14.47	10.04
ENSGALG00000000441	0	0	0	0.05	0	0	0	0	0	0.12	0.04	0	0.11	0	0.11	0.03
ENSGALG00000000442	3.35	3.58	1.88	2.99	1.86	2.58	2.11	3.88	1.49	2.39	2.02	4.17	2.76	3.91	2.06	2.95
ENSGALG00000000451	0.07	0	0.21	0	0	0	0	0	0.06	0.06	0.12	0	0	0	0.17	0.1
ENSGALG00000000452	24.51	23.97	11.75	15.37	17.97	15.67	9.92	9.76	16.52	19.03	16.45	21.14	14.11	11.3	16.44	12.99
ENSGALG00000000458	0.05	0.1	0.05	0.07	0.1	0.22	0.09	0.23	0.07	0.09	0.13	0.02	0.1	0.09	0.12	0.11
ENSGALG00000000461	21.05	24.03	21.47	19.27	25.44	16.66	38.43	27.67	19.56	21.69	17.77	20.79	17.15	26.28	26.48	21.07
ENSGALG00000000466	9.71	8.49	8.36	10.22	4.19	6.53	5.34	12	9.46	9.95	13.92	15.35	6.65	9.75	8.85	12.19
ENSGALG00000000469	0	0.09	0	0.04	0.08	0.05	0	0	0.04	0.04	0.07	0	0.03	0.18	0.07	0.03
ENSGALG00000000470	65.76	63.93	93.9	58.12	72.54	83.43	41.68	33.43	113.86	77.69	102.55	85.94	58.31	96.18	81.72	68.63
ENSGALG00000000474	2352.71	2588.11	2734.15	2726.44	2845.95	2831.61	3163.69	3594.93	2219.41	2200.94	2451.97	2513.83	2871.79	3335.64	1782.48	3013.88
ENSGALG00000000476	0.42	0.5	0.44	0.78	0.47	1.06	1.07	0.75	0.47	0.78	0.67	0.53	0.73	1.54	0.58	0.6
ENSGALG00000000478	1.23	0.45	1.14	0.9	0.44	1.07	0.56	0.46	1.03	0.83	0.67	1	0.4	1.08	1.25	0.51
ENSGALG00000000497	23.58	13.43	28.82	20.72	32.23	51.24	32.92	15.84	19.96	58.07	16.28	25.9	16.02	9.84	38.63	15.29
ENSGALG00000000498	2.02	1.79	2.01	2.2	1.88	1.31	2.96	2.65	5.59	1.12	1.3	2.21	2.73	1.66	2.88	1.34
ENSGALG00000000504	7.36	6.36	8.02	15.05	11.77	4.9	14.15	10.42	18.46	4.97	9.32	7.41	9.59	5.98	12.61	6.63
ENSGALG00000000505	1.34	1.16	0.95	0.71	1.72	0.61	2.86	0.25	0.83	0.7	0.46	0.88	0.25	0.67	1.15	0.34
ENSGALG00000000507	1.41	0.66	0.91	1.19	1.29	0.24	0.3	1.33	1.16	1.32	0.66	1.67	0.79	1.25	0.93	1
ENSGALG00000000510	8.46	10.63	10.15	10	8.76	10.62	8.12	8.86	9.23	9.05	10.38	10.9	9.22	12.14	10.77	9.52
ENSGALG00000000511	40.51	39.22	36.57	28.78	37.97	35.18	40.72	36.13	47.52	37.11	37.99	37.2	30.81	37.65	32.25	42.81
ENSGALG00000000513	13.64	13.16	14.4	13.31	13.61	13.01	13.18	12.23	15.56	12.13	14.02	15.38	14.18	14.08	13.5	14.79
ENSGALG00000000516	30.36	29.07	41.96	34.34	70.75	42.58	65.71	28.25	67.41	37.11	36.77	36.51	49.53	38.14	31.89	31.05
ENSGALG00000000518	9.29	11.13	11.8	9.98	10.58	9.06	8.34	9.4	10.86	8.54	8.89	8.85	9.04	7.67	10.71	5.99
ENSGALG00000000521	216.57	171.3	189.11	146.62	197.41	167.92	180.44	123.51	223.74	248.47	169.48	195.52	173.74	108.69	263.41	155.75
ENSGALG00000000523	11.14	8.93	9.9	10.72	5.82	8.95	6.72	10.3	10.61	10.07	10.5	19.2	7.19	12.58	7.92	9.39
ENSGALG00000000525	15.26	14.2	14.64	14.76	9.5	13.67	12.59	17.99	15.5	14.4	13.33	20.59	11.15	16.55	17.17	16.06
ENSGALG00000000528	11.42	15.01	12.02	11.68	16.81	13.75	16.46	15.21	13.24	12.67	9.47	9.98	13.8	11.91	11.85	11.14
ENSGALG00000000529	62.45	90.03	57.12	98.19	44.83	39.75	66.78	111.21	59.94	45.48	88.33	96.32	84.53	96.64	40.92	108.76
ENSGALG00000000533	184.15	225.04	214.79	197.56	231.58	189.91	162.41	164.92	279.65	163.72	216.1	207.41	210.46	240.18	165.23	197.22
ENSGALG00000000535	20.93	21	12.4	13.87	13.96	15.84	12.28	10.66	11.75	15.01	17.02	18.17	11.23	17.68	12.78	16.27
ENSGALG00000000538	18.74	20.61	17.5	21.37	20.55	18.12	17.22	18.85	16.43	21.41	20.14	18.52	23.1	23.65	18.5	21.65
ENSGALG00000000540	18.95	15.82	15.96	21.84	16.06	18.21	14.83	13.48	15.16	17.58	20.19	14.53	16.85	17.8	17.36	16.54
ENSGALG00000000541	49.63	38.04	28.08	54.8	33.4	45.15	23.74	28.01	29.12	33.39	29.89	50.84	22.01	34.32	35.17	23.95
ENSGALG00000000542	574.35	498.7	516.41	467.68	429.88	469.33	564.82	718.97	340.47	525.41	367.08	468.84	549.94	431.45	416.94	580.82
ENSGALG00000000544	5.88	7.07	6.3	8.29	3.6	4.67	3.94	6.92	4.73	4.46	6.14	8.12	6.04	7.38	4.55	7.82
ENSGALG00000000545	0	0	0	0	0.07	0.04	0	0	0	0.03	0.03	0	0.03	0	0	0
ENSGALG00000000549	41.51	36.79	43.72	36.65	57.21	31.08	44.57	28.31	51.7	34.79	37.77	38.11	38.77	21.05	51.08	38.16
ENSGALG00000000550	24.53	25.31	27.34	27.53	26.49	24.6	23.61	23.35	24.87	24.74	29.36	29.75	23.77	25.96	23.62	25.03
ENSGALG00000000551	16.03	10.76	13.39	9.04	9.89	13.65	9.8	6.93	10.23	13.85	9.29	15.47	10.42	10.33	12.93	8.31
ENSGALG00000000556	0	0	0	0	0	0	0	0	0	0	0	0	0	0	0	0
ENSGALG00000000557	0.5	0.44	0.57	0.93	0.89	0.55	0.98	0.71	0.57	0.87	1.13	0.83	0.49	0.61	1.56	0.37
ENSGALG00000000558	3.59	4.26	3.44	3.8	3.45	1.01	2.5	3.54	9.5	1.17	4.72	2.48	3.3	3.99	1.61	5.7
ENSGALG00000000560	5.88	5.35	7.59	3.87	7.97	2.63	7.89	11.73	4.38	2.81	4.04	6.98	3.68	6.68	3.78	8.67
ENSGALG00000000564	24.5	20.68	22.71	25.15	23.96	25.4	23.91	17.18	20.21	24.99	27.7	24.3	15.87	29.02	21.25	21.51
ENSGALG00000000568	0.11	0.56	0	0.22	0.1	0.12	0	0	0.1	0.19	0.28	0.42	0	0.19	0	0.32
ENSGALG00000000573	5.06	5.06	5.08	7.72	5.18	6.91	4.7	6.13	3.18	3.69	3.82	5.54	3.45	4.23	4.08	4.65
ENSGALG00000000576	6.26	7.17	6.47	6	8.27	5.58	5.67	3.62	6.72	4.61	5.35	5.23	5.49	4.87	5.07	4.5
ENSGALG00000000577	32.57	30.64	29.5	34.54	29.97	29.38	25.9	24.17	30.19	28.19	32.47	32	23.81	34.02	30.46	29.44
ENSGALG00000000579	282.17	268.7	293.26	259.53	308.22	331.51	299.69	244.65	307.32	330.92	311.72	320.39	321.37	250.28	343.36	292.95
ENSGALG00000000581	34.45	27.86	22.84	30.53	22.99	23.91	19.8	19.16	22.72	25.58	22.12	29.98	19.92	24.59	25.44	22.08
ENSGALG00000000583	4.99	6.53	4.84	6.72	4.98	4.55	6.46	5.76	7.04	4.15	3.66	6.57	5.96	5.45	5.52	5.72
ENSGALG00000000584	3.28	2.2	3.13	3.92	2.55	4.01	3.15	3.68	1.74	6.59	2.67	3.77	2.76	3.69	3.12	3.86
ENSGALG00000000585	1.98	3.49	2.13	1.2	4.85	1.61	6.68	3.73	1.14	1.19	4.02	1.24	6.08	2.7	1.6	2.32
ENSGALG00000000589	19.22	19.73	20.8	20.38	15.25	16.08	15.61	12.42	21.9	17.8	22.88	17.17	13.8	16.13	29.79	22.97
ENSGALG00000000593	0	0	0	0	0	0	0	0	0	0	0	0	0	0	0	0
ENSGALG00000000596	31.1	29.49	35.12	31.33	31.05	40.26	21.91	21.15	33.21	32.28	37.84	35.37	22.21	33.52	33.12	31.98
ENSGALG00000000599	12.45	12.74	13.22	10.9	12.61	10.49	16	11.03	11.9	11.71	10.38	12.06	10.51	11.24	12.39	11.03
ENSGALG00000000603	28.92	25.35	26.19	23.49	18.6	20.38	18.31	21.52	23.75	25.15	21.49	27.36	18.27	21.23	26.41	22.2
ENSGALG00000000604	0.69	1.4	0.86	0.59	0.88	0.4	1.41	1.23	0.44	0.92	0.61	0.93	0.73	0.48	0.39	1.03
ENSGALG00000000606	32.92	32.33	29.36	32.13	31.03	31.2	30.98	31.4	34.61	33.78	32.72	33.57	31.69	29.83	30.85	34.61
ENSGALG00000000607	4.78	3.86	2.67	2.19	6.56	3.66	4.73	1.41	3.23	3.24	3.39	2.43	2.95	2.64	3.92	1.28
ENSGALG00000000608	579.28	408.53	612.41	363.94	517.07	669.56	487.59	327.23	604.79	632.9	468.33	605.07	392.05	333.37	736.9	419.55
ENSGALG00000000611	23.84	26.12	23.58	20.72	24.6	23.72	20.09	15.04	22.79	24.07	25.15	27.52	21.87	22.65	25.36	22.41
ENSGALG00000000613	94.82	83.08	94.33	78.39	88.65	87	97.01	76.43	86.32	94.96	85.57	102.67	88.25	91.93	103.79	85.62
ENSGALG00000000615	29.91	39.14	36.1	28.63	37.07	31.27	28.74	28.59	50.58	29.3	40.94	33.89	35.85	38.98	31.97	39.34
ENSGALG00000000616	366.17	284.07	343.94	253.01	326.91	336.57	264.59	198.81	356.73	374.07	311.51	267.33	274.47	200.62	403.78	252.71
ENSGALG00000000618	25.51	23.93	25.03	28.59	22.81	19.9	23.61	24.56	22.59	22.51	23.62	24.94	19.56	23.3	23.68	24.13
ENSGALG00000000619	6.31	7.18	5.75	6.37	5.95	7.72	5.96	7.56	5.93	6.67	4.78	8.72	7.58	6.8	7.02	6.5
ENSGALG00000000621	21.88	23.29	27.71	29.77	28.74	24.74	40.58	40.84	28.75	28.44	22.73	25.16	35.12	29.57	29.56	28.81
ENSGALG00000000625	16.95	15.57	9.79	18.59	11.55	11.94	11.17	15.75	8.98	11.21	12.98	13.89	13.32	14.17	7.56	13.76
ENSGALG00000000627	22.79	20.54	26.78	25.1	27.42	28.78	20.98	14.71	25.94	26.24	33.16	27.2	21.31	30.08	29.17	24.05
ENSGALG00000000629	172.5	176.97	230.18	182.58	201.76	216.16	176.42	193.68	152.73	174.25	166.89	141.23	199.72	197.72	172.02	187.36
ENSGALG00000000630	0	0	0	0	0	0	0	0	0	0	0	0	0	0	0	0
ENSGALG00000000632	18.02	31.95	25.96	21.59	26.85	19.86	20.54	15.44	25.98	11.95	36.38	18.91	17.2	24.79	11.86	21.14
ENSGALG00000000636	27.64	16.45	17.35	24.75	12.24	26	8.83	9.93	19.4	23.41	17.13	37.01	11.75	21.45	20.67	10.57
ENSGALG00000000637	9.66	9.09	7.95	9.03	9.51	9	9.54	8.48	9.16	8.47	10.11	9.81	9.17	10.04	8.84	9.45
ENSGALG00000000638	15.65	20.83	15.9	15.2	18.39	15.06	16.03	18.09	17.18	11.45	18.67	13.82	18.67	16.45	11.66	19.3
ENSGALG00000000639	0.9	0.66	0.81	0.65	0.62	0.57	0.51	1.16	0.62	0.68	0.42	0.58	0.93	0.78	0.17	0.86
ENSGALG00000000643	6.87	6.47	4.76	5.86	4.02	5.99	4.67	4.48	5.75	5.24	4.39	6.88	4.86	5.88	5.82	4.35
ENSGALG00000000645	38.47	33.61	37.43	29.03	39.45	35.31	22.4	25.1	38.72	39.63	46.78	35.36	28.68	16.66	44.98	30.58
ENSGALG00000000650	79.49	114.73	109.71	82.9	115.73	86.78	85.38	87.06	117.97	62.33	115.57	74.57	95.98	93.43	78.45	93.48
ENSGALG00000000652	89.02	99.21	101.89	61.27	106.52	88.31	74.5	66.08	76.69	80.46	119.17	94.32	75.53	77.74	92.3	76.72
ENSGALG00000000653	0.51	0.37	0.78	0.13	0.47	0.74	0.66	0.59	0.23	0.58	0.43	0.66	0.5	0.31	0.56	0.4
ENSGALG00000000654	0.13	0	0	0.39	0.25	0	0.12	0.11	0	0	0.11	0	0	0	0.2	0.28
ENSGALG00000000657	23.32	25.64	23.25	27.87	23.15	22.16	20.63	18.47	21.44	19.97	22.44	22.95	19.84	25.76	21.58	19.75
ENSGALG00000000660	136.78	140.05	168.92	132.71	169.53	163.17	145.25	101.06	173.58	176.74	189.14	131.6	136.45	144.73	167.43	165.58
ENSGALG00000000667	33.93	19.9	38.47	43.5	33.95	48.68	41.9	21.73	28.23	70.43	24	49.51	21.45	20.01	61.71	21.89
ENSGALG00000000668	29.11	30.08	25.28	27.86	23.58	24.13	22.67	20.79	28.94	29.76	27.99	33.09	22.13	28.18	28.1	26.9
ENSGALG00000000669	25.95	21.84	22.95	21.98	18.55	29.79	15.25	13.43	23.31	30.02	22.31	28.7	12.21	16.85	23.68	18.14
ENSGALG00000000672	20.35	17.98	15.4	15.53	15.69	15.43	18.42	16.04	13.63	19.55	13.12	15.08	15.69	12.6	16.16	13.88
ENSGALG00000000674	84.46	48.19	65.66	59.89	50.42	82.51	45.87	35.67	60.61	91.7	60.14	77.7	35.59	41.42	99.67	48.61
ENSGALG00000000678	68.08	49.61	73.9	66.07	40.15	56.04	57.6	43.2	49.84	77.52	57.15	78.9	38.34	44.33	88.07	42.86
ENSGALG00000000681	60.57	44.46	56.02	40.16	47.95	80.72	40.09	30.38	62.55	78.61	64.48	70.15	40.22	44.58	81.43	48.62
ENSGALG00000000684	15.51	11.9	15.63	15.07	15.77	11.93	18.56	16.18	11	11.46	12.35	9.42	17.77	17.13	12.67	8.76
ENSGALG00000000685	21.34	18.99	15.27	22.88	17.54	15.56	18.67	16.11	24.03	17.23	18.72	22.83	14.92	16.23	19.83	16.23
ENSGALG00000000690	0.12	0.03	0.03	0.06	0	0.13	0.05	0	0.29	0.05	0.03	0.09	0	0	0.02	0.02
ENSGALG00000000692	8.68	6.84	8.99	7.54	9.13	11.66	6.85	5.04	7.79	9.9	9.13	6.2	6.86	4.68	10.33	3.74
ENSGALG00000000693	50.25	63.23	52.73	45.44	45.47	43.3	37.25	46.67	52.26	38.3	59.36	42.07	59.6	48.35	36.86	50.21
ENSGALG00000000695	5.46	6.56	5.89	4.73	6.37	5.45	6.4	7.68	3.67	5.75	7.03	6.63	6.94	6.25	6.81	6.43
ENSGALG00000000699	30.82	21.79	26.92	24.71	21.19	27.51	21.56	18.26	29.29	30.52	24.81	33.44	19.82	20.22	34.25	22.42
ENSGALG00000000703	53.67	35.08	44.89	31.05	38.33	47.42	31.69	21.92	52.56	56.92	36.99	41.01	24.03	29.02	59.9	35.92
ENSGALG00000000707	194.34	227.87	200.01	220.88	205.14	216.5	169.72	173.16	219.78	190.69	261.66	176.63	229.76	265.29	180.52	232.8
ENSGALG00000000708	51.2	50.7	69.23	54.87	53.98	62.14	38.41	40.99	64.39	64.24	68.31	60.45	45.89	80.27	58.98	57.97
ENSGALG00000000712	9.14	9.95	6.68	12.2	8.02	8.63	15.44	11.72	11.31	9.74	7.24	10.74	7.07	13.7	8.91	11.82
ENSGALG00000000713	7.03	4.97	6.7	6.85	4.34	6.17	5.8	5.75	6.21	7.06	5.53	5.97	4.73	7.39	7.16	5.48
ENSGALG00000000719	761.87	813.79	781.81	802.79	719.7	794.89	762.52	955.21	696.92	837.79	831.71	761.6	1010.08	966.02	671.31	1068.82
ENSGALG00000000720	42.93	43.67	36.71	96.57	55.96	26.14	70.51	27.79	80.14	23.01	46.27	32.97	24.8	20.39	70.77	27.99
ENSGALG00000000721	0	0	0	0	0	0	0	0	0.25	0	0.11	1.78	0	0	0	0
ENSGALG00000000722	0.13	0	0	0.19	0.05	0.07	0.27	0	0.19	0.06	0	0.18	0.14	0.06	0.04	0
ENSGALG00000000723	39.31	36.87	41.82	42.28	51.59	44.44	49.1	31.45	45.07	43.11	48.8	40.93	30.87	39.73	42.54	34.64
ENSGALG00000000724	42.4	41.02	46.3	44.94	41.6	47.38	47.3	33.07	45.79	45.13	39.06	58.36	38.44	48.56	57.13	41.92
ENSGALG00000000726	81.52	81.51	78.37	85.33	87.37	82.08	83.72	64.7	76.32	77.61	97.2	92.74	62.76	110.44	82.84	86.18
ENSGALG00000000729	12.82	12.16	12.65	10.75	11.02	13.05	10.43	9.71	12.08	9.75	13.69	13.9	11.88	15.44	11.6	13.01
ENSGALG00000000731	6.8	8.18	3.97	15.6	7.22	3.66	10.97	7.94	17.17	4.24	6.54	7.17	5.78	2.93	7.42	5.97
ENSGALG00000000734	46.42	66.39	53.44	50.09	57.01	40.65	46.89	41.53	64.42	41.96	64.11	48.64	51.15	61.35	45.09	52.7
ENSGALG00000000736	44.13	36.34	37.16	29.93	47.3	56.3	35.38	21.97	36.68	52.26	45.69	44.43	25.93	22.64	57.51	28.65
ENSGALG00000000737	15.03	12.56	15.95	11.93	12.43	13.26	11.42	9.44	12.36	14.35	11.16	15.01	8.83	9.44	12.53	8.55
ENSGALG00000000740	12.2	13.95	9.98	12.77	9.93	8.54	8.94	10.54	11.63	11.99	10.83	12.4	10.37	10.53	11.68	11.13
ENSGALG00000000745	0	0	0	0	0	0	0	0	0.09	0.02	0	0.03	0.02	0	0	0.02
ENSGALG00000000747	7.11	6.11	5.51	7.14	4.66	5.37	5.38	5.68	4.41	5.56	5.43	6.75	5.16	5.83	5.74	6.13
ENSGALG00000000748	44.97	28.19	39.38	34.06	35.68	45.62	27.25	20.31	30.42	47.51	34.03	39.57	24.97	22.16	48.22	29.56
ENSGALG00000000751	68.18	67.83	62.83	65.62	56.71	60.78	62.71	62.68	61.97	71.59	56.14	66.13	68.81	55.39	65.65	62.23
ENSGALG00000000755	3.12	2.57	3.03	2.56	1.68	2.19	3.07	2.48	2.61	2.57	2.26	3.88	1.5	3.81	2.83	2.1
ENSGALG00000000761	56.3	43.26	42.59	37.57	34.82	39.63	32.79	19.25	27.91	49.87	49.58	62.74	23.04	36.76	79.45	27.66
ENSGALG00000000764	203.43	228.43	227.72	199.75	214.04	204.04	203.71	238.81	199.99	195.62	232.07	234.85	212.2	219.13	208.03	221.22
ENSGALG00000000769	4.96	8.16	7.23	6.22	6.24	3.71	5.47	9.1	5.96	3.84	6.5	6.3	9.06	7.56	4.06	7.24
ENSGALG00000000775	510.83	577.69	487.68	698.64	548.09	381.5	803.5	553.59	550.85	482.63	393.99	513.76	327.38	374.42	624.86	466.89
ENSGALG00000000776	8.33	7	8.45	8.61	7.31	8.4	7.57	5.74	7.59	9.35	6.94	8.63	6.43	8.37	9.58	6.65
ENSGALG00000000777	28.23	26.4	33.13	23.83	27.06	30.08	20.34	14.8	39.3	30.67	30.02	36.58	23.14	27.36	33.1	25.04
ENSGALG00000000783	5.9	5.97	3.48	4.44	4.1	4.32	3.78	4.09	5.76	4.7	3.67	6.45	4.71	5.58	3.93	5.14
ENSGALG00000000784	15.27	15.61	13.29	17.48	11.08	14.57	11.36	13.43	14.33	14.34	15.33	14.9	13.67	15.27	16.85	12.9
ENSGALG00000000785	22.53	20.87	16.64	18.07	24.35	24.73	26.88	26.3	20.02	20.37	16.94	16.83	20.08	16.77	23.08	23.64
ENSGALG00000000786	0	0	0	0	0	0	0	0	0	0	0	0	0.07	0	0	0
ENSGALG00000000787	36.81	38.31	40.81	35.81	31.92	30.72	30.32	26.79	43.92	35.86	36.69	40.38	31.73	36.38	39.64	35.39
ENSGALG00000000788	0.23	0.16	0.15	0.23	0.15	0.34	0.14	0.25	0.14	0.13	0.07	0.45	0.42	0.33	0.12	0.17
ENSGALG00000000790	78.27	92.27	99.86	78.59	87.14	81.72	86.1	69.14	88.08	85.27	100.34	104.86	71.87	97.8	88.23	76.35
ENSGALG00000000791	10.61	20.41	13.39	15.74	11.8	8.86	8.19	13.54	12.3	6.4	16.07	18.63	10.15	18.71	6.76	15.24
ENSGALG00000000793	96.68	116.66	119.02	101.62	116.4	103.67	92.99	84.37	104.36	80.02	107.04	89.63	119.94	95.27	87.85	109.71
ENSGALG00000000795	13.26	16.26	17.08	16.54	15.72	16.13	18.76	15.49	17.73	14.91	14.16	12	14.71	14.41	17.45	15.34
ENSGALG00000000802	26.75	32.41	29.61	25.67	35.22	29.84	22.44	24.25	39.11	25.5	37.9	27.03	29.59	28.97	23.26	31.7
ENSGALG00000000803	0	0	0	0	0	0	0	0	0	0	0	0	0	0	0	0
ENSGALG00000000806	0.2	0.1	0.1	0.2	0.19	0.17	0.32	0.12	0.18	0.22	0.09	0.1	0.43	0.09	0	0.11
ENSGALG00000000808	0	0	0	0.03	0.03	0.03	0.05	0	0	0	0	0	0	0.07	0.02	0.04
ENSGALG00000000811	86.82	78.98	78.1	78.13	76.39	83.84	68	50.75	81.53	89.98	90.24	92.21	62.79	70.97	95.79	64.11
ENSGALG00000000812	805.06	845.07	894.54	1120.59	1071.89	938.63	1033.16	845.02	1261.71	955.78	1110.87	920.18	905.02	940.96	1081.73	965.34
ENSGALG00000000814	89.4	90.17	107.22	98.73	89.17	99.5	83	74.26	109.85	91.01	113.22	101.89	83.23	122.03	101.93	113.52
ENSGALG00000000816	11.59	15.98	13.52	12.37	13.88	11.09	12.22	15.97	10.07	7.89	10.72	13.62	8.54	15.42	8.86	12.7
ENSGALG00000000817	38.56	38.49	16.08	36.14	30.56	28.91	20.79	17.18	15.2	22.05	19.05	35.87	23.77	23.77	20.4	11.53
ENSGALG00000000818	3.5	5.15	2.55	4.5	3.06	3.04	6.55	3.46	3.86	3.22	2.4	3.92	3.51	6	4.43	3.02
ENSGALG00000000820	6.87	4.96	3.35	2.81	2.37	16.61	2.15	0.34	2.25	14.81	4.81	6.27	5.24	0.5	17.35	4.8
ENSGALG00000000824	20.75	14.26	21.78	23.53	19.07	37.66	13.5	18.25	18.21	29.81	20.5	21.77	20.95	19.95	41.37	16.86
ENSGALG00000000830	6.11	4.03	5.61	6.42	3.89	7.29	4.22	3.44	6.02	5.11	5.68	7.4	2.98	6.78	5.34	4.46
ENSGALG00000000835	65.94	55.11	70.89	58.59	66.14	68.16	50.94	41.47	74.7	67.8	65.47	64.32	55.66	49.77	79.9	50.11
ENSGALG00000000836	14.84	21.4	13.97	29.33	17.59	17.14	16.03	25.05	21.73	15.72	23.13	17.28	18.92	13.71	16.37	16.32
ENSGALG00000000838	6.65	7.08	7.19	8.29	8.91	9.86	6.17	4.14	6.09	6.81	7.28	8.53	4.01	7.94	5.84	5.98
ENSGALG00000000839	0.05	0	0	0.1	0	0	0	0	0.04	0	0	0.05	0.04	0	0.04	0
ENSGALG00000000843	10.9	7.13	8.76	8.29	6.65	9.7	4.46	4.23	11.86	8.37	10.12	13.2	4.7	7.1	10.36	5.68
ENSGALG00000000845	9.81	8.13	9.24	14.18	6.16	10.88	7.89	7.61	11.69	9.89	9.12	13.62	5.9	14.75	10.42	10.02
ENSGALG00000000847	8.93	8.88	7.83	10.1	7.37	9.43	7.23	8.02	6.75	9.42	8.06	11.05	7.43	12.18	7.17	8.77
ENSGALG00000000848	50.95	39.92	48.55	37.42	37.94	49.24	31.53	23.36	55.31	53.91	48.55	63.37	33.5	46.54	54.38	33.7
ENSGALG00000000853	19.49	17.72	17.01	22.25	21.17	25.11	19.87	15.59	16.14	18.22	18.94	23.79	15.09	20.88	22.38	16.02
ENSGALG00000000855	28.65	29.36	32.29	29.08	31.88	36.39	27.51	24.23	28.41	27.79	37.03	31.83	22.71	35.3	29.3	27.82
ENSGALG00000000856	28.81	27.63	34.41	30.34	31.2	32.99	27.28	22.23	31.06	31.87	32.87	33.28	27.2	35.58	29.9	33.46
ENSGALG00000000857	35.75	41.12	39.85	45.3	44.4	40.86	35.9	29.35	44.51	36.2	50.99	37.95	43.83	39.44	43.83	37.43
ENSGALG00000000862	7.02	5.09	6.16	7.24	5.71	8.24	5.41	4.05	5.86	7.17	7.02	7.69	4.3	7.28	7.48	6.43
ENSGALG00000000863	4.83	3.99	5.22	4.23	4.71	5.46	5.19	3.75	7.14	6.31	5.2	7.56	3.07	5.78	8.51	4.15
ENSGALG00000000864	14.95	15.52	16.72	18.19	15.11	18.99	13.71	12.83	12.7	15.68	17.78	19.39	11.93	20.28	13.15	15.09
ENSGALG00000000866	1664.58	1043.54	1558.09	1130.34	798.51	1827.11	892.12	906.36	1197.71	2030.89	724.32	1668.72	1145.36	1086.69	2168.53	1445.01
ENSGALG00000000868	42.97	39.92	49.84	36.28	38.76	41.36	36.54	29.97	41.57	40.62	50.76	36.28	41.2	33.84	48.61	37.99
ENSGALG00000000870	5.66	3.52	4.89	4.59	4.71	6.94	3.75	3.18	3.93	5.49	4.49	4.07	3.84	3.63	7.26	4.09
ENSGALG00000000871	2.02	2.5	1.46	6.49	3.47	3.9	10.98	2.96	6.49	1.67	1.97	1.96	1.46	1.27	3.42	1.24
ENSGALG00000000875	14.08	7	11.2	10.21	7.2	11.38	6.16	4.7	10.86	13.11	9.53	15.65	4.63	8.31	17.22	5.5
ENSGALG00000000881	7.88	8.84	8.12	8.37	8.37	8.17	7.51	7.88	8.04	6.84	8.87	8.3	7.38	9.21	7.97	8.27
ENSGALG00000000883	194.85	162.02	167.01	149.83	145.71	159.53	147.78	138.73	177.61	214.96	148.38	199.28	135.38	146.55	182.06	196.83
ENSGALG00000000884	2.88	3.01	2.1	2.54	2.39	1.78	2.44	3.17	2.09	1.68	2.09	2.38	2.36	3.27	1.28	2.65
ENSGALG00000000887	75.16	45.04	69.29	59.79	45.85	102.62	45.93	43.07	49.24	106.82	55.87	89.32	51.6	47.56	125.58	48.07
ENSGALG00000000891	8.14	9.94	9.23	10.53	9.18	7.86	8.37	8.77	9.43	9	9.29	10.07	10.12	9.58	9.34	9.23
ENSGALG00000000892	6	3.65	4.76	5.08	3.72	5.88	3.98	5.1	3.14	3.27	8.09	6.21	6.45	2.13	2.03	7.3
ENSGALG00000000893	0.28	0.54	0.7	0.28	0.54	0.62	0.55	0.06	0.47	0.25	0.81	0.68	0.27	0.3	0.53	0.26
ENSGALG00000000895	125.32	128.47	138.32	103.59	146.76	107.28	108.26	80.27	154.97	118.02	149.73	138.51	104.4	142.04	132.07	119.12
ENSGALG00000000901	25.7	20.32	36.34	17.48	37.05	47.58	21.95	7.41	42.04	37.3	74.26	31.43	15.03	13.98	50.19	19.48
ENSGALG00000000902	28.93	22.31	29.54	19.27	32.03	34.67	21.04	13.09	32.18	36.65	34.3	36.48	23.85	17.54	39.54	22.33
ENSGALG00000000903	19.97	23.4	23.07	25.43	17.53	18.36	28.88	30.67	16.02	22.57	11.56	25.46	23.03	34.25	16.66	26.8
ENSGALG00000000905	427.81	473.31	556.21	511.41	607.71	633.91	483.28	449.51	540.98	462.4	585.1	471.31	509.34	477.8	542.81	510.01
ENSGALG00000000906	7.33	4.61	4.34	8.83	5.11	9.31	3.43	2.65	3.61	7.36	4.96	8.81	3.2	5.81	5.55	3.16
ENSGALG00000000907	145.33	151.93	151.94	172.73	169.21	181.03	157.87	136.79	176.68	146.08	182.38	175.71	152.41	193.39	160.54	182.26
ENSGALG00000000908	2.11	7.74	1.19	5.71	7.22	0	3.16	2.68	0	1.45	2.56	2.39	2.53	4.16	0.56	0
ENSGALG00000000909	0.63	0.72	0.33	0.22	0.32	0.08	0.34	0.46	0.37	0.23	0.82	0.51	0.46	0.68	0.15	0.25
ENSGALG00000000911	0.26	0.2	0.58	0.19	1.79	1.07	0.35	0.53	0.29	1.58	0.23	0.31	0.3	0.17	0.5	0.24
ENSGALG00000000913	6.16	8.03	8.69	6.6	8.76	6.41	8.43	5.24	5.22	6.27	7.34	7.7	4.51	8.79	7.42	6.57
ENSGALG00000000914	0.32	0.16	0.16	0.08	0	0	0.07	0.07	0.07	0.07	0.07	0	0	0	0	0
ENSGALG00000000918	1.12	0.79	1.25	0.25	1.08	0.74	1	1.37	1.02	1.45	0.5	0.94	1.34	0.72	0.4	0.98
ENSGALG00000000919	4966.97	3230.79	5965.96	2590.19	4682.31	2682.35	5282.64	1952.08	3278.62	3653.82	1025.53	1977.09	3095.01	2848.74	4250.86	3772.17
ENSGALG00000000920	95.86	59.05	79.99	79.83	91.91	99.66	66.17	67.16	94.66	102.58	93.39	91.95	64.9	52.6	122.7	68.08
ENSGALG00000000927	10.26	14	16.93	14.16	23.64	13.79	38.58	18.63	9.01	12.29	9.85	9.51	7.08	19.43	10.68	12.2
ENSGALG00000000934	5.94	6.55	7.3	6.7	3.89	8.3	4.35	3.5	6.16	7.16	7.53	8.28	3.61	6.81	7.67	5.05
ENSGALG00000000943	33.59	23.63	30.15	21.09	21.11	26.76	22.31	14.45	31	32.93	26.49	37.5	19.45	24.3	40.52	21.13
ENSGALG00000000944	144.72	157.95	164.12	122.78	97.83	128.93	114.99	151.88	109.7	121.81	100.48	147.18	122.13	131.12	136.43	128.47
ENSGALG00000000946	228.42	232.85	277.57	289.42	286.04	339.23	253.24	241.29	255.9	232.44	309.2	257.98	271.53	293.29	249.82	282.92
ENSGALG00000000949	10.48	15.88	8.81	8.22	14.14	11.87	6.99	5.45	10.12	8.83	9.52	7.67	8.8	6.22	7.61	11.21
ENSGALG00000000950	13.79	12.59	8.43	15.87	8.89	13.49	7.43	9.17	9.88	13.64	9.48	19.41	9.7	12.55	12.9	7.27
ENSGALG00000000955	31.28	30.37	30.57	29.11	25.85	32.04	28.17	23.03	36.13	27.7	28.92	34.5	23.83	23.42	32.24	21.97
ENSGALG00000000962	5.81	4.08	4.2	6.98	6.07	2.13	8.7	5.35	7	7.03	6.9	4.54	8.12	7.89	6.04	9.1
ENSGALG00000000966	4.44	4.37	4.17	4.04	3.92	3.92	4.09	3.45	3.41	3.44	2.71	4.16	3.87	3.52	3.53	3.15
ENSGALG00000000972	30.11	35.23	20.76	29.03	30.51	31.82	38.58	37.2	17.48	26.25	26.58	23.67	34.22	36.93	19.88	24.09
ENSGALG00000000975	17.19	15.13	19.47	18.61	17.23	19.02	17.87	19.26	19.89	19.15	22.08	23.81	17.92	25.13	22.14	18.02
ENSGALG00000000977	20.97	19.5	20.42	20.89	21.11	21.98	19.82	17.39	21.34	23.79	22.46	24.48	19.13	27.93	23.79	23.71
ENSGALG00000000978	9.06	7.69	8.47	10.31	7.53	10.67	7.95	6.56	8.53	8.63	9.99	9.82	4.87	9.6	10.44	10.12
ENSGALG00000000988	51.95	51.03	53.61	48.16	40.62	47.52	37.71	41.99	61.92	48.81	51.44	49.53	46.81	51.68	53.12	45.23
ENSGALG00000000990	208.48	216.4	170.13	237.27	191.8	209.24	144.67	132.48	164.34	172.32	183.21	228.57	158.98	211.04	161.34	155.29
ENSGALG00000000991	41.72	49.44	43.12	48.57	45.02	44.53	46.57	47.4	46.75	31.65	45.11	39.86	40.09	47.39	42.36	48.6
ENSGALG00000000993	17.67	13.77	16.27	17.54	13.96	19.67	10.68	10.17	16.09	17.56	16.59	24.68	10.96	17.23	19.55	13.85
ENSGALG00000000994	0	0	0	0	0	0	0	0	0	0	0.41	0	0	0	0	0
ENSGALG00000000996	26.95	23.89	24.04	18.78	19.23	26.11	16.46	15.36	28.1	25.56	25.95	30.31	16.04	20.75	24.95	19.14
ENSGALG00000000997	14.39	15.13	8.27	15.35	8.87	12.16	17.1	12.36	10.93	10.98	12.31	9.12	17.55	18.77	11.85	11.28
ENSGALG00000000998	27.12	28.73	27	29.17	26.18	22.5	31.63	28.99	23.71	25.13	25.85	25.34	28.22	32.3	25.95	31.24
ENSGALG00000000999	10.34	8.8	7.96	8.22	8.66	7.15	9.59	6.92	7.16	8.34	7.4	7.84	8.34	6.9	8.87	7.71
ENSGALG00000001000	404.31	424.52	327.07	321.26	393.72	360.31	191.65	237.66	479.93	305.05	534.66	359.86	283.68	386.4	264.41	413.56
ENSGALG00000001003	7	7.41	8.47	8.46	7.09	7.08	11.54	8.14	8.33	9.81	7.55	8.31	7.28	12	12.33	9.4
ENSGALG00000001006	3.36	4.51	2.74	4.09	2.13	2.55	1.64	3.24	3.18	1.8	3.05	5.21	3.08	3.69	2.15	4.08
ENSGALG00000001013	26.09	28.87	26.56	25.79	26.74	27.04	24.26	26.33	33.07	24.74	31.72	28.39	29.24	30	28.15	28.97
ENSGALG00000001014	1.27	5.8	2.49	6.69	5.02	4.02	3.95	0.84	0	0.34	2.95	6.69	0.44	1.49	2.64	2.56
ENSGALG00000001017	9.72	12.7	11.83	15.03	10.08	11.38	6.69	6.94	10.49	8.95	10.33	12.05	9.83	15.75	8.27	11.92
ENSGALG00000001019	37.81	38.8	39.94	32.72	38.38	36.42	32.25	35.3	45.71	43.39	43.35	41.24	42.44	36.32	47.23	41.18
ENSGALG00000001021	15.03	12.73	10.08	14.35	13.38	12.56	17.43	11.49	9.8	10.99	13.04	8.08	14.25	13.27	11.45	10.02
ENSGALG00000001022	20.38	22.78	21.79	20.51	19.07	19.75	17.33	17.68	19.5	18.93	22.88	21.6	19.17	23.6	19.33	18.71
ENSGALG00000001024	138.62	133.47	145.66	123.22	149.32	166.36	170.42	127.19	140.15	209.93	155.73	174.2	145.57	170.49	159.38	149.81
ENSGALG00000001025	9.74	8.66	7.94	13.34	7.96	12.85	5.71	6.22	7.28	8.83	10.8	10.45	5.39	11.34	9.11	5.47
ENSGALG00000001028	13.06	10.58	13.51	10.13	9.73	7.71	8.75	7.21	10	9.75	7.93	9.81	6.84	9.66	10.4	11.69
ENSGALG00000001030	48.42	43.82	54.07	38.56	38.46	48.44	34.99	32.93	49.44	46.76	45.49	49.83	37.84	40.15	59.86	40.68
ENSGALG00000001031	2.28	2.35	2.97	1.69	2.61	0.54	8.03	1.08	0.69	1.14	1.93	1.44	2.6	2.31	1.64	0.83
ENSGALG00000001034	23.74	24.83	27.43	22.81	24.26	23.65	26.14	23.69	25.46	23.85	26.18	26.56	25.49	28.96	25.72	24.9
ENSGALG00000001035	0.83	0.78	0.89	0.21	0.8	0.84	0.44	0.63	1.23	0.9	1.45	1.54	0.85	0.89	1.03	1.99
ENSGALG00000001036	16.9	14.09	18.22	16.59	13.73	15.71	12.75	10.76	16.59	15.59	16.44	16.1	13.13	17.18	15.13	16.9
ENSGALG00000001037	4.61	4.45	3.83	4.57	2.88	4.67	3.52	3.28	3.28	3.59	4.55	4.59	2.95	6.06	3.23	3.46
ENSGALG00000001038	13.68	17.54	11.6	16.06	13.73	9.5	19.23	17.34	12.15	15.05	10.22	17.76	15.5	21.56	14.74	17.77
ENSGALG00000001042	40.35	27.71	36.59	35.65	28.44	46.38	21.57	20.24	41.59	40.82	41.29	48.17	23.08	28.51	55.72	28.53
ENSGALG00000001043	86.73	107.61	72.06	95.35	54.85	65.26	56.87	93.94	84.19	53.59	71.18	79.38	76.78	106.09	58.29	96.75
ENSGALG00000001046	32.73	28.68	28.5	25.97	35.78	30.04	32.33	24.46	29.8	27.6	34.43	29.09	27.84	27.59	31.51	25.47
ENSGALG00000001048	32.09	27.62	25.27	28.09	21.7	27.97	32.37	29.93	20.45	29.24	21.13	26.97	26.38	24.94	29.97	24.1
ENSGALG00000001049	188.62	161.92	184.81	148.48	214.39	195.09	112.35	84.72	249.62	178.4	291.39	179.45	170.27	118.56	242.58	170.46
ENSGALG00000001051	16.13	17.87	10.98	15.58	11.94	14.91	14.71	17.88	12.12	14.31	14.52	17.36	13.31	16.37	12.71	13.59
ENSGALG00000001054	51.77	54.51	53.35	43.56	54.82	50.86	47.96	32.84	55.62	55.93	60.5	60.43	47.42	68.27	65.07	48.84
ENSGALG00000001055	37.34	31.37	40.33	28.73	35.73	38.38	28.39	19.7	43.07	40.68	46.96	48.25	28.75	36.73	48	30.55
ENSGALG00000001056	7.82	9.86	11.4	16.55	11.73	15.42	12.03	18	13.1	13.25	11.4	16.55	16.5	11.18	12.04	12.63
ENSGALG00000001058	58	45.37	55.4	45.46	54.93	63.34	39.35	29.84	49.04	62.07	56.27	45.49	34.99	29.02	60.19	40.03
ENSGALG00000001062	14.55	13	16.23	11.85	12.8	15.72	12.08	11.76	14.09	15.4	14.54	16.42	11.19	14.05	16.44	12.59
ENSGALG00000001067	32.36	33.95	27.39	35.2	30.7	29.63	33.76	34.39	25.46	28.09	32.79	30.76	29.33	38.92	28.32	30.29
ENSGALG00000001073	1.54	0.67	1.01	0.95	0.13	0.8	0.27	0.24	0.78	1.65	0.64	1.48	0.23	1	1.37	0.21
ENSGALG00000001076	4.94	6.34	3.4	5.19	3.21	3.51	4.2	5.58	3.29	3.3	2.85	5.33	4.24	4	3.65	4.12
ENSGALG00000001078	0	0	0	0	0	0	0	0	0	0	0	0	0	0	0	0
ENSGALG00000001079	0.06	0	0	0	0	0	0	0	0	0	0	0	0	0	0.05	0
ENSGALG00000001080	0.03	0	0.03	0	0	0.06	0	0	0	0.02	0	0	0	0.02	0	0
ENSGALG00000001081	0.06	0	0	0	0	0	0	0	0	0	0	0	0	0	0	0
ENSGALG00000001084	2.47	1.86	0.91	1.84	0.99	1.26	0.42	0.77	1.67	1.75	1.48	2.29	1.22	0.94	1.17	1.28
ENSGALG00000001091	90.84	56.95	80.76	61.66	77.13	90.24	64.35	57.4	69.64	89.65	69.73	94.28	58.75	44.48	104.08	66.34
ENSGALG00000001093	31.03	25.28	31.37	30.71	20.63	25.47	23.44	26.21	27.81	28.38	21.14	36.16	20.14	30.52	28.96	27.59
ENSGALG00000001094	0.51	0.48	0.36	0.75	0.2	0.14	0.47	0.84	0.3	0.66	0.61	0.75	0.39	0.71	0.65	0.61
ENSGALG00000001096	363.05	381.44	556.13	384.37	430.46	490.65	329.7	296.85	382.3	369.57	541.73	399.39	385.33	382.93	457.44	374.09
ENSGALG00000001097	0	0	0	0	0	0	0	0	0	0	0	0	0	0	0	0
ENSGALG00000001099	16	14.37	13.77	14.39	10.46	15.37	11.41	9.82	16.27	14.24	13.33	17.02	10.56	15.17	15.18	14.47
ENSGALG00000001101	14.17	12.64	19.36	15.19	17.87	16.64	12.44	14.92	17.11	15.74	16.18	16.22	14.13	21.36	16.38	17.79
ENSGALG00000001103	201.11	211.68	258.61	225.24	266.87	272.15	223.14	194.68	252.63	217.2	290.63	220.33	237.06	258.6	219.54	246.13
ENSGALG00000001107	15.23	15.41	14.96	18.21	16.53	17.5	15	14.84	19.2	20.53	21.02	20.74	13.11	18.72	18.79	15.89
ENSGALG00000001108	9.67	7.46	8.46	8.4	6.69	7.19	7.1	5.51	8.84	7.81	7.82	9.04	6.15	6.98	9.7	6.72
ENSGALG00000001109	20.88	30.54	19.61	17.49	20.77	7.96	19.65	14.33	13.13	12.53	21.98	9.9	8.45	13.07	5.05	8.48
ENSGALG00000001110	11.43	12.38	12.6	13.45	15.74	11.42	12.13	9.43	9.69	11.89	13.32	12.04	11.6	14.64	13.72	9.44
ENSGALG00000001111	0.33	0.13	0.03	0.18	0.02	0.06	0.21	0.17	0.07	0.2	0.04	0.2	0.1	0.18	0.1	0.02
ENSGALG00000001115	0.04	0.04	0.04	0.11	0.04	0.08	0.07	0.03	0.07	0.03	0.07	0.07	0	0.07	0.03	0.06
ENSGALG00000001117	24.51	19.26	20.56	17.24	11.81	12.93	12.16	9.55	21.87	19.48	11.8	20.02	12.36	12.35	18.39	12.44
ENSGALG00000001118	61.51	59.27	66.04	52.89	68.51	55.89	52.03	43	72.89	50.47	67.83	49.98	52.75	58.05	59.66	55.12
ENSGALG00000001121	36.17	34.91	29.15	28.91	27.18	31.39	24.44	26.11	28.57	33	27.75	35.5	27.26	27.02	30.67	23.46
ENSGALG00000001122	0	0	0	0	0	0	0	0	0	0	0	0	0	0	0	0
ENSGALG00000001124	0	0	0	0	0	0	0	0	0	0	0	0	0.06	0	0	0
ENSGALG00000001126	9.63	12.66	13.03	14.01	13.2	12.74	11.3	10.68	11.68	10.36	14.99	10.81	9	15.51	10.33	14.18
ENSGALG00000001130	1.58	1.55	1.45	1.44	1.15	1.23	2.42	1.55	1.25	0.8	1.49	1.84	1.62	1.94	1.27	1.25
ENSGALG00000001132	0.15	0.07	0.36	0	0	0.24	0.2	0.41	0.13	0.19	0.13	0.07	0.24	0.19	0.06	0.48
ENSGALG00000001136	0.55	0.56	0.07	0.28	0.4	0.08	0.25	0.45	0.37	0.3	0.42	0.33	0.42	0.71	0.22	0.2
ENSGALG00000001141	0	0	0	0	0	0	0	0	0	0	0	0	0	0	0	0
ENSGALG00000001143	24.27	20.24	23.68	20.21	7.79	12.15	10.57	24.22	27.85	20.53	20.08	38.25	14.67	28.8	14.35	23.17
ENSGALG00000001144	15.93	13.95	14.84	14.69	12.58	13.77	14.04	12.59	14.38	15.83	15	16.54	14.94	14.41	14.08	11.09
ENSGALG00000001146	18.38	19.62	21.46	24.07	15.14	23.11	18.4	17.67	20.11	21.73	22.89	22.91	18.75	22.68	23.54	16.97
ENSGALG00000001149	3.65	5.07	2.88	7.62	2.35	2.17	3.6	5.49	3.33	3.58	4.37	4.38	3.95	3.9	2.6	4.88
ENSGALG00000001153	1.52	1.63	1.38	1.34	0.95	1.55	1.34	1.12	1.5	1.54	1.37	1.34	0.89	1.39	1.66	1.21
ENSGALG00000001156	0	0	0	0	0.66	0.51	0	0	0	0	0.19	0.21	0	0.19	1.35	0
ENSGALG00000001157	8.44	7.53	7.77	9.38	8.24	9.04	6.83	5.05	7.12	7.85	6.92	8.75	5.63	9.35	6.67	6.77
ENSGALG00000001158	6.47	4.99	5.71	6.2	5.52	5.38	5.43	5.71	7.04	5.89	6.08	6.05	5.02	6.82	6.75	6.43
ENSGALG00000001161	15.89	20.54	14.61	20.18	10.76	12.05	14.48	23.56	14.66	13.55	16.16	21.84	13.79	28.04	14.55	21.93
ENSGALG00000001163	17.5	19.86	16.12	18.67	17.24	17.41	20.97	19.12	22.18	19.7	16.65	19.15	16.74	19.64	18.33	19.37
ENSGALG00000001165	5.65	6.12	4.3	8.14	6.05	6.55	5.43	4.61	4.9	5.37	4.64	5.87	4.16	6.83	4.56	4.98
ENSGALG00000001167	0	0	0	0	0	0	0	0	0	0	0	0	0	0	0	0
ENSGALG00000001168	54.01	58.8	57.55	49.04	53.51	48.56	60.36	56	57.81	48.06	50.6	53.35	66.12	58.37	54.45	61.52
ENSGALG00000001169	0.42	0.38	0.47	0.44	0.43	0.71	0.31	0.09	0.34	0.42	0.64	0.46	0.27	0.44	0.56	0.2
ENSGALG00000001171	1.19	0.75	0.91	0.74	0.75	0.91	0.98	0.55	1.07	0.91	0.48	1.13	0.77	0.87	1.11	0.36
ENSGALG00000001172	0.36	0.48	0.2	1.07	0.42	0.64	0.42	0.11	0.04	0.24	0.23	0.75	0.12	0.2	0.32	0.04
ENSGALG00000001174	10.58	10.34	13.61	12.46	11.29	11.41	9.51	8.69	12.24	11.12	12.19	11.94	9.52	13.6	12.94	12.82
ENSGALG00000001175	62.99	51.57	53.57	44.97	38.9	52.47	38.62	38.68	46.78	53.33	44.22	63.31	38.13	55.48	52.04	51.4
ENSGALG00000001177	10.62	10.29	13.34	9.42	12.13	7.24	22.11	11.46	8.77	9.84	5.4	7.85	8.1	11.19	11.03	7.9
ENSGALG00000001181	1.91	2.67	1.72	3.34	5.11	2.64	4.73	2.27	3.17	1.56	3.1	1.81	2.15	2.28	2.01	2.42
ENSGALG00000001182	13.94	10.58	12.27	12.75	10.35	15.19	8.54	7.75	14.76	14.37	14.21	15.31	7.45	13.73	14.18	12.9
ENSGALG00000001183	20.17	18.95	19.69	23.4	21.84	21.09	25.99	18.06	12.94	19.3	13.17	17.53	14.22	23.68	19.06	17.87
ENSGALG00000001184	72.94	71.84	92.47	73.34	81.81	87.06	84.7	67.36	79.66	78.4	71.39	62.76	97.72	74.58	69.37	96.21
ENSGALG00000001189	35.29	53.61	37.42	42.72	31.91	14.24	37.25	22.63	28.53	14.31	14.85	33.37	24.24	33.5	17.91	52.04
ENSGALG00000001191	0	0.05	0.09	0	0	0.05	0.13	0.08	0.04	0	0	0.09	0.04	0	0	0
ENSGALG00000001201	20	22.5	18.5	18.73	18.19	17.66	19.44	18.05	21.05	20.2	18.67	20.83	19.9	20.8	20.81	20.7
ENSGALG00000001203	228.95	129.36	206.74	164.54	132.8	207.82	121.82	111.19	140.76	181.91	108.32	180.33	132.23	90.18	236.04	136.03
ENSGALG00000001204	9.89	9.05	10.83	14.38	16.3	8.3	13.76	9.29	9.38	14.57	12.8	12.71	9.16	6.23	13.01	12.84
ENSGALG00000001206	1.47	0.83	0.73	1.63	1.21	0.76	0.6	0.47	0.77	0.43	0.83	1.62	0.47	1.12	0.96	0.48
ENSGALG00000001207	8.17	6	11.05	9.49	10.4	15.84	7.11	5.89	9.86	12.94	11.06	12.83	7.55	10.66	15.32	9.82
ENSGALG00000001209	20.85	18.88	14.29	12.74	15.5	13.53	13.07	10.24	11.33	17.6	12.34	14.63	10.39	11.73	14.85	11.2
ENSGALG00000001214	0.6	0.45	0.96	0.97	0.85	0.65	0.48	1.04	0.66	0.45	1.36	0.72	0.34	0.7	0.75	0.27
ENSGALG00000001219	19.37	19.37	20.44	17.38	19.96	17.19	17.58	13	20.39	19.24	17.86	20.93	14.78	17.45	21.88	18.21
ENSGALG00000001220	38.09	46.46	27.26	31.8	32.06	23.24	26.32	28.65	40.96	35.03	32.29	43.01	32.43	36.85	27.54	39.52
ENSGALG00000001223	32.18	36.56	44.03	35.22	48.64	40.87	37.65	24.05	38.01	39.17	51.76	40.57	33.34	46.91	38.39	34.94
ENSGALG00000001225	11.57	8.85	9.86	11.98	8.97	13.09	9.32	7.64	9.44	11.46	11.1	13.21	7	12.14	11.54	10.77
ENSGALG00000001229	5.02	3.41	5.69	5.16	2.41	6.5	3.26	2.82	4.88	6.33	3.87	7.39	2.26	5.61	6.67	3.24
ENSGALG00000001231	29.12	26.78	29.06	33.37	34.06	23.93	35.77	23.86	55.54	19.86	31.69	31.13	22.41	23.36	33.56	26.87
ENSGALG00000001234	0.45	0.46	0.24	0.16	0.94	0.54	1.54	0.37	0.04	0.07	0.04	0.83	0.54	0.39	0.55	0.3
ENSGALG00000001235	0.05	0	0.03	0.03	0	0	0	0.02	0.02	0	0.02	0.03	0.02	0.02	0	0.1
ENSGALG00000001238	68.39	63.81	78.26	67	76.69	76.55	70.47	67.22	64.46	73.05	71.64	72.05	65.49	74.64	81.91	82.32
ENSGALG00000001239	13.03	4.69	16.36	9.47	4.13	11.85	4.92	2.64	14.56	15.42	7.3	18.33	3.11	8.09	15.57	5.56
ENSGALG00000001244	22.89	15.92	15.19	8.5	9.48	19.67	25.39	23.24	10.13	17.25	9.73	41.8	3.18	15.04	27.39	12.35
ENSGALG00000001245	22.95	18.03	19.22	23.79	19.09	19.84	25.4	18.34	18.84	27.09	18.08	23.85	24.7	21.19	29.01	23.41
ENSGALG00000001250	244.48	191.99	251.01	197.18	203.4	284.8	203.4	159.45	237.21	272.56	264.66	272.56	185.95	224.95	323.46	219.11
ENSGALG00000001252	2.09	1.11	4.58	3.8	0.87	6.45	2.01	1.44	2.1	4.58	1.53	2.28	1.71	0.93	7.42	1.58
ENSGALG00000001253	10.23	8.25	8.51	9.7	7.98	11.13	6.3	5.37	9.06	9.49	10.83	11.88	6.02	9.62	11.02	6.04
ENSGALG00000001256	13.97	9.56	12.2	13.32	9.37	13.75	8.4	8.38	23.77	11.38	12.62	15.43	7.8	9.07	19.75	8.25
ENSGALG00000001258	60.89	50.79	49.68	58.55	44.29	49.47	36.95	45.12	44.71	52.07	49.93	47.6	38.41	45.33	50.16	49.14
ENSGALG00000001262	130.85	129.04	155.43	108.93	145.08	159.84	125.1	80.94	155.99	158.41	155.51	133.86	118.78	128.86	150.25	129.67
ENSGALG00000001263	14.86	12.49	13.33	14.43	12.75	13.77	12.92	9.2	11.32	11.58	10.6	15.8	10.86	11.8	11.98	11.61
ENSGALG00000001264	1.25	0.85	1.08	0.94	0.3	0.82	0.73	1.02	0.96	0.78	0.63	1.21	0.49	0.9	1.31	0.81
ENSGALG00000001267	65.96	67.86	59.68	48.61	66.52	58.48	51.22	46.06	81.04	65.87	71.48	63.2	66.71	55.13	71.71	49.84
ENSGALG00000001270	22.36	16.33	23.97	18.38	17.88	27.08	13.53	11.8	20.54	28.87	26.35	32.87	13.71	19.62	32.87	17.09
ENSGALG00000001273	1.93	2.71	3.21	2.91	3.39	0.96	3.32	1.74	1.19	2.04	0.7	1.12	2.2	1.05	2.53	2.71
ENSGALG00000001275	15.79	13.08	20.93	14.34	9.51	14.29	12.22	13.9	16.2	17.84	10.79	18.97	10.21	15.77	16.23	14.12
ENSGALG00000001276	110.12	101.02	159.44	88.45	131.93	122.21	104.33	95.47	126.46	134.71	119.84	128.96	129.47	102.52	112.64	145.65
ENSGALG00000001279	33.22	25.25	32.91	25.75	19.57	29.5	20.59	17.64	30.33	38.71	27	34.14	24.08	28.49	35.57	26.18
ENSGALG00000001282	0.22	0.07	0.05	0	0	0	0	0	0	0	0	0	0.04	0.09	0	0
ENSGALG00000001283	70.09	71.23	63.9	75.98	60.61	68.82	47.35	45.46	71.8	60.34	64.46	76.02	56.04	76.01	65.96	61.46
ENSGALG00000001288	0.21	0.07	0.44	0.17	0.23	0.38	0.16	0	0.09	0.12	0.09	0.2	0.24	0.06	0.11	0.03
ENSGALG00000001289	2.03	2.56	2.15	2.23	2.95	1.51	2.82	2.61	1.85	1.83	1.44	1.73	2.92	2.45	1.53	2.17
ENSGALG00000001299	0	0	0	0	0	0	0	0	0	0	0	0	0	0	0	0
ENSGALG00000001304	2.83	2.53	1.28	2.68	1.9	2.09	2.07	1.79	1.92	1.84	1.41	2.11	1.61	3.32	2.11	1.72
ENSGALG00000001306	8.06	7.77	8.92	8.42	7.36	9.52	8.23	5.28	7.91	8.89	7.55	9.94	7.16	9.35	10.23	8.1
ENSGALG00000001309	19.99	22.11	25.44	27.83	28.02	27.51	23.96	20.39	25.97	24.49	29.85	24.27	25.81	32.63	29.13	24.75
ENSGALG00000001310	3.62	4	2.11	4.27	5.02	4.21	3.7	2.78	2.34	2.62	2.84	3.81	4.34	3.41	4.12	2.71
ENSGALG00000001311	4.17	4.27	5.68	5.35	3.06	1.46	4.46	5.51	1.56	3.92	0.63	2.63	5.95	2.74	4.14	5.47
ENSGALG00000001313	144.15	156.19	174.33	161.77	160.79	189.5	129.99	115.59	165.96	139.82	215.73	172.75	119.25	194.68	149.63	159.06
ENSGALG00000001314	6.21	6.74	4.27	6.4	4.7	6.23	7.31	6.69	4.35	4.54	4.17	3.71	6.08	5.62	4.85	4.41
ENSGALG00000001315	22.22	17.65	20.86	20.14	18.13	20.77	15.36	12.17	27.8	26.93	21.24	24.91	14.74	19.72	27.44	18.91
ENSGALG00000001316	25.09	23.96	24.98	25.23	25.51	21.58	33.13	21.61	25.92	30.81	19.95	29.49	19.29	19.89	28.82	23.29
ENSGALG00000001317	32.98	30.11	35.3	27.57	33.56	28.8	32.44	24.52	33.64	38.22	32.16	40.79	31.53	33.11	41.03	29.93
ENSGALG00000001319	0.5	0.34	0.86	0.75	1.15	2.59	1.25	0.44	1.11	0.98	1.53	0.52	0.39	0.18	1.5	0.32
ENSGALG00000001320	0.05	0.1	0.05	0.2	0.14	0.11	0	0.12	0.47	0.13	0.09	0.05	0.08	0.09	0.04	0.04
ENSGALG00000001325	0.44	0.04	0.48	0.39	1.13	0.67	0.04	0.11	0.37	0.23	0.54	0.42	1.02	0.15	0.69	0.26
ENSGALG00000001328	691.67	545.34	756.71	662.7	524.83	787.84	593.88	561.59	680.54	826.62	553.9	775.28	527.95	586.92	907.03	678.18
ENSGALG00000001329	14.44	13.49	16.17	15.35	7.91	12.13	8.43	14.9	10.29	14.76	12.3	23.16	12.26	19.38	12.09	16.13
ENSGALG00000001330	346	370.15	485.96	319.52	408.07	435.92	326.68	271.86	411.47	369.67	427.41	366.04	384.87	405.72	401.76	395.92
ENSGALG00000001331	231.74	153.02	235.95	159.6	188.42	259.15	161.67	92.98	250	299.55	216.37	236.44	142.22	134.43	335.51	157.62
ENSGALG00000001332	7.73	7.33	7.51	8.1	7.12	6.71	7.05	6.24	9.2	6.41	6.72	9.81	7.49	7.5	6.83	6.29
ENSGALG00000001333	28.35	25.97	28.12	32.83	34.78	30.78	29.46	22.68	28.95	22.38	26.41	28.3	26.25	29.54	30.06	22.36
ENSGALG00000001334	211.06	189.65	240.92	208.26	201.77	275.09	176.39	146.66	253.76	252.27	273.48	270.77	194.05	234.52	274.28	228.19
ENSGALG00000001335	59.28	56.98	60.91	59.74	63.47	63.02	52.8	44.1	51.37	62.41	68.82	62.81	46.47	56.91	77.68	61.19
ENSGALG00000001341	9.71	8.7	9.82	10.14	6.68	9.71	7.61	8.76	9.24	10.12	7.5	12.17	7.78	12.88	10.21	9.88
ENSGALG00000001342	0.62	0.53	0.76	0.31	0.44	0.64	0.65	0.76	0.28	0.38	0.6	0.51	0.55	0.53	0.56	0.37
ENSGALG00000001343	0.56	0.33	1.63	0.6	1.91	5.5	1.83	0.19	2.55	2.16	2.22	1.65	0.15	0.1	2.28	0.23
ENSGALG00000001347	1.2	1.24	1.65	1.88	0.24	1.37	1.3	2.3	2.31	2.27	1.55	1.82	1.53	2.46	2.48	2.22
ENSGALG00000001348	0	0	0.05	0.15	0	0	0.09	0	0	0	0	0	0	0.04	0.08	0
ENSGALG00000001350	34.66	22.01	21	24.5	27.89	27.47	18.65	13.72	27.28	32.6	25.92	28.47	15.97	16.87	31.3	19.15
ENSGALG00000001362	25.59	28.84	17.88	29.72	24.53	20.37	19.09	19.54	21.98	19.57	23.88	25.97	22.25	23.09	19.13	22.75
ENSGALG00000001363	13.56	13.53	13.82	12.28	11.55	12.94	10.83	10.53	16.78	10	16.4	13.63	10.15	16.73	10.37	16.34
ENSGALG00000001364	195.41	186.21	189.74	148.42	189.16	191.81	148.53	99.58	204.18	193.5	210.85	202.7	129.52	190.23	206.52	151.59
ENSGALG00000001366	26.61	19.86	23.89	23.04	22.7	22.9	22.69	17.29	25.79	27.74	25.15	20.77	20.93	16.63	22.83	17.9
ENSGALG00000001369	32.15	1.93	25.63	33.64	18.11	38.6	32.46	18.51	21.31	37	7.55	29.55	16.23	9.95	47.75	5.28
ENSGALG00000001370	2.05	1.76	1.81	2.86	0.92	1.69	1.53	0.55	1.61	1.98	1.73	1.18	1.6	1.72	1.98	1.45
ENSGALG00000001371	9.06	6.51	15.06	8.17	4.63	3.04	6.19	6.99	9.37	27.12	0.75	1.25	5.82	8.38	17.28	9.38
ENSGALG00000001373	30.56	45.53	25.96	48.4	12.11	15.75	12.8	38.83	23.39	16.59	28.57	47.41	34.15	42.54	14.13	47.76
ENSGALG00000001374	9.04	7.47	6.94	7.57	8.73	6.69	6.7	5.09	5.66	6.5	6.67	9.86	3.8	7.85	6.65	5.41
ENSGALG00000001375	25.67	21.5	26.45	22.58	26.96	26.9	21.5	15.97	23.71	29.29	21.95	26.17	19.83	22.54	27.4	22.48
ENSGALG00000001376	7.46	7.23	5.95	8.55	6.91	7.28	5.08	5.1	5.75	6.5	6.44	8.1	5.48	5.95	6.11	5.15
ENSGALG00000001377	17.39	15.28	16.23	14.98	13.12	13.7	12	11.78	18.61	15.07	14.23	16.8	13.69	16.16	18.05	15.14
ENSGALG00000001382	39.29	40.15	36.07	40.59	37.35	41.87	27.62	24.11	43.32	38.66	47.27	44.79	26.16	39.91	41.45	36.29
ENSGALG00000001383	11.02	11.36	12.73	9.09	8.08	10.15	8.21	7.87	10.68	9.9	6.09	14.95	10.2	10	14.09	10.08
ENSGALG00000001387	1.76	1.78	2.56	2.59	2.59	2.08	2.82	2.25	3.58	2.44	3.55	2.09	1.75	2.81	3.57	2.49
ENSGALG00000001389	2.02	1.82	2.27	2.29	2.67	2.48	2.29	2.13	2.08	3.07	2.11	2.33	1.97	2.96	2.15	2.18
ENSGALG00000001391	0.34	0.46	0	0.11	0.33	0.13	0.21	0.37	0.4	0.1	0.1	0.22	0	0.19	0	0.41
ENSGALG00000001392	3.81	4.7	4.05	4.99	4.71	3.2	6.83	3.56	2.78	2.29	2.72	4.09	3.63	5.75	2.11	4.19
ENSGALG00000001394	23.68	22.88	31.34	26.9	24.72	28.53	22.47	23.84	29.26	27.51	29.72	31.56	30.19	26.12	28.53	29.94
ENSGALG00000001405	139.61	99.03	129.8	103.79	134.2	156.4	105.58	80.65	133.84	156.89	99.08	117.01	100.48	94.86	138.72	111.15
ENSGALG00000001407	13.13	14.93	7.95	6.88	8.86	6.63	6.53	4.24	7.72	7.22	13.01	6.71	7.64	8.7	6.55	5.98
ENSGALG00000001409	0.14	0.29	0	0.24	0.14	0.08	0.37	0.06	0	0.06	0	0.48	0.05	0.04	0.06	0
ENSGALG00000001410	3.3	4.64	1.79	2.26	2.26	1.35	2.98	1.24	2.18	1.92	1.59	2.48	0.95	3.4	0.9	1.53
ENSGALG00000001412	17.04	18.87	11.41	19.97	14.22	12.61	17	13.66	17.21	10.69	10.13	16.24	12.43	15.29	13.51	12.51
ENSGALG00000001416	2	2.64	2.82	2.56	5.25	2.49	6.28	3.17	1.18	2.49	1.89	2.04	1.51	3.69	2.7	2.22
ENSGALG00000001418	0	0	0	0	0	0	0	0	0	0	0	0	0	0	0	0
ENSGALG00000001419	27.84	20.87	20.12	23.47	20.18	27.3	19.99	17.66	21.92	24.2	21.31	24.5	17.77	21.34	26.07	16.56
ENSGALG00000001420	20.81	16.05	18.23	17.35	14.8	19.01	13.37	12.02	19.45	18.69	18.58	20.97	12.43	18.02	19.84	14.04
ENSGALG00000001425	7.08	5.91	5.8	6.2	4.98	4.61	5.1	4.68	5.15	5.8	4.92	6.16	5.2	5.99	7.38	4.82
ENSGALG00000001428	124.97	116.59	129.43	127.65	121.16	162.43	115.28	76.27	156.12	149.66	165.81	152.25	83.59	111.67	162.17	105.8
ENSGALG00000001429	17.1	21.35	20.5	26.4	19.93	21.64	18.25	18.11	16.91	20.08	29.72	23.15	18.24	28.32	20.89	20.29
ENSGALG00000001431	0.06	0.06	0.18	0	0	0.27	0	0	0	0.05	0	0	0.05	0	0	0
ENSGALG00000001433	6.95	8.87	3.88	6.78	15.61	7.61	7	6	5.44	7.39	10.77	8.09	5.79	5.72	7.59	7.74
ENSGALG00000001434	142.68	148.79	171.6	146.85	166.14	151.84	171.34	142.29	201.08	164.06	156.05	168.35	135.26	163.94	202.83	180.24
ENSGALG00000001437	4.09	7.25	3.83	4.74	5.08	3.01	7.94	7.38	8.46	2.95	3.46	4.61	6.65	6.34	4.89	6.96
ENSGALG00000001439	14.83	14.07	14.72	15.49	12.81	12.55	14.76	10.21	13.27	13.18	14.49	17.09	12.84	14.02	14.99	13.63
ENSGALG00000001441	62.12	59.9	59.54	62.57	63.72	63.27	63.98	62.31	63.91	59.49	75.71	67.78	59.11	87.02	57.68	80.41
ENSGALG00000001442	1.18	1.32	0.49	0.5	2.02	1.3	1.7	0.31	0.33	0.76	1.36	1.06	1.05	0.53	0.78	0.5
ENSGALG00000001445	2.83	3.78	2.77	4.42	2.69	6.12	4.55	2.63	5.16	2.38	3.99	4.55	5.79	4.73	3.07	3.82
ENSGALG00000001446	220.75	271.78	211.17	205.68	224.09	261.67	376.36	370.04	257.65	249.29	237.35	296.17	390.37	336.61	211.8	250.28
ENSGALG00000001449	0.16	0.35	0.28	0.6	0.3	0.07	0.2	0.59	0.17	0	0.44	0.43	0.37	0.46	0.2	0.51
ENSGALG00000001450	0.11	0.04	0.09	0	0.01	0.09	0.01	0.04	0.11	0.03	0.07	0.15	0.02	0.04	0.02	0.03
ENSGALG00000001452	192.41	198.38	253.04	199.77	234.35	265.57	194.82	150.14	204.01	196.2	246.23	210.66	207.65	247.68	218.85	207.51
ENSGALG00000001459	0.91	1.21	1.12	1.43	2	0.83	1.29	2.46	0.29	0.49	0.87	1.92	0.74	1.79	0.79	1.3
ENSGALG00000001462	1.26	1.24	0.59	2.27	0.88	0.95	1.14	0.98	0.77	0.8	1.66	1.67	1.13	0.88	1.02	1
ENSGALG00000001463	10.28	8.96	6.57	10.54	6.14	8.01	4.98	5.4	6.43	7.81	5.93	10.47	6.28	7.2	6.09	4.45
ENSGALG00000001465	2335.29	2440.08	2582.75	2507.55	2466.76	2849.61	2459.39	2949.55	2415.07	2742.48	2857.97	2587.96	3076.29	2788.33	2323.28	3200.77
ENSGALG00000001467	18.68	13.62	17.36	18.1	16.55	20.5	15.93	10.56	19.21	20.3	18.95	23.57	11.88	20.31	24.06	14.01
ENSGALG00000001470	83.02	80.95	83.43	144.14	82.8	64.31	82.14	84.19	103.47	48.74	82.19	59.75	66.61	39.17	90.98	56.73
ENSGALG00000001472	15.34	15.39	9.69	13.58	11.14	12.78	17.32	15.43	14.04	16.68	18.27	14.46	16.66	17.98	15.29	13.74
ENSGALG00000001473	14.32	13.78	14.02	14.35	12.01	12.82	14.05	13.03	14.32	15.2	14.5	14.86	10.65	18.53	14.8	15.16
ENSGALG00000001474	68.32	63.69	75.36	63.27	74.61	84.41	62.9	50.51	67.8	81.28	81.02	82.45	52.67	90.48	74.53	64.8
ENSGALG00000001475	196.31	298.45	291.02	230.46	252.32	230.55	194.72	231.52	208.03	196.43	291.75	279.73	278.36	421.65	172.81	334.9
ENSGALG00000001476	166.21	183.53	172.45	191.42	178.02	182.92	197.9	205.37	160.91	171.14	219.73	197.71	159.67	219.49	150.45	209.13
ENSGALG00000001479	31.92	24.83	24.55	26.99	39.21	27.73	38.59	17.65	25.54	30.3	36.03	23.46	22.59	29.97	32.67	21.83
ENSGALG00000001480	4.83	6.39	3.23	6.88	4.21	5.71	6.64	7.24	2.78	4.79	4.51	2.97	9.36	6.08	4.09	3.39
ENSGALG00000001483	17.15	18.19	14.57	19.95	16.33	19.14	26.04	21.46	17.62	24.74	21.15	19.64	22.06	33.2	18.67	22.65
ENSGALG00000001486	14.84	18.04	19.08	19.18	10.98	11.62	12.85	21.08	17.14	15.25	22.28	27.93	16.06	23.13	13.43	29.6
ENSGALG00000001489	37.8	42.07	50.12	56.19	52.57	50.67	47.53	47.15	38.92	41.63	63.12	47.26	37.01	55.22	45.84	50.19
ENSGALG00000001490	0	0	0.1	0.19	0	0.21	0	0.08	0.25	0.08	0.08	0.09	0.15	0.24	0.15	0
ENSGALG00000001491	6.6	8.57	9.47	7.18	7.75	7.61	4.48	4.21	10.31	5.34	9.53	8.35	5.64	10.02	6.85	6.44
ENSGALG00000001492	31.76	31.71	34.75	27.28	29.33	31.46	31.92	23.53	31.89	30.43	33.15	39.94	27.55	30.74	36.66	27.89
ENSGALG00000001501	49.5	40.66	58.18	46.11	45.96	62.12	42.96	29.06	61.77	61.15	63.85	66.89	35.5	61.44	65.88	41.07
ENSGALG00000001502	91.72	107.42	93.91	89.75	116.23	107.09	92.19	67.31	87.69	82.41	108.25	75.03	81.67	79.35	78.62	102.02
ENSGALG00000001503	16.08	14.15	16.58	14.47	14.25	16.88	14.94	11	15.24	15.6	17.17	18.52	14.14	18.27	16.24	15.7
ENSGALG00000001504	12.15	12.84	10.98	15.41	13.03	13.31	10.5	11.52	11.66	11.69	13.23	11.68	11.77	14.44	11.42	14.13
ENSGALG00000001506	44.89	69.15	68.32	52.66	67.68	62.32	39.25	40.72	60.56	45.73	77.73	50.54	59.53	101.31	41.09	60.73
ENSGALG00000001512	0.03	0.07	0	0.09	0.03	0.03	0	0	0.03	0	0	0.03	0.03	0.06	0.02	0
ENSGALG00000001513	8.35	7.96	17.43	12	6.5	10.9	4.85	9.94	6.85	9.05	10.88	10.41	5.42	12.69	7.86	10.38
ENSGALG00000001518	0	0.08	0.07	0	0.04	0	0.03	0.03	0.07	0.1	0.07	0.11	0.06	0	0.09	0.03
ENSGALG00000001521	33.87	29.24	42.45	29.69	41.96	39.82	27.21	20.57	49.31	40.81	49.56	36.24	32.55	36.13	50.4	34.05
ENSGALG00000001522	24.46	19.74	25.97	24.35	18.13	23.94	16.72	17.51	21.38	21.13	22.04	23	13.93	25.56	23.62	19.72
ENSGALG00000001525	91.53	69.61	110.85	129.64	109.09	138.5	91.65	52.62	140.25	119.02	162.79	123.99	61.18	69.58	181.05	84.85
ENSGALG00000001527	15.69	14.97	15.51	13.41	14	11.09	28.24	12.73	18.14	16.1	10.55	15.68	14	15	23.02	12.19
ENSGALG00000001529	128.31	203.54	109.68	163.35	116.19	87.3	113.19	154.8	112.26	73.81	145.72	144.41	136.5	210.72	79.85	187.65
ENSGALG00000001531	2.46	2.36	1.72	3.13	2.82	2.88	1.05	0.91	2.36	1.63	1.12	2.56	1.34	1.94	1.41	1.46
ENSGALG00000001533	0.06	0.03	0.06	0.12	0.24	0.1	0.03	0.13	0.11	0.22	0.19	0.09	0.12	0.11	0.05	0.09
ENSGALG00000001534	1	0.87	0.25	0.45	0.58	0.72	1.47	0.16	0.36	0.97	0.92	0.63	0.93	0.73	0.59	0.11
ENSGALG00000001536	32.49	22.56	27.78	27.05	22.5	28.25	20.38	16.36	26.47	33.04	20.85	30.73	19.44	18.64	36.06	18.68
ENSGALG00000001538	23.2	22.2	20.89	21.75	16.96	20.97	20.03	16.91	20.79	24.8	19.97	25.09	19.61	23.1	21.4	21.2
ENSGALG00000001540	47.72	60.96	45.84	66.18	56.02	55.28	46.07	39.34	60.22	44.86	58.45	54.64	45.21	66.93	48.53	56.15
ENSGALG00000001542	84.14	92.81	110.59	88.49	107.13	111.42	84.63	90.58	109.59	91.14	135.74	83.9	98.04	125.9	88.5	110.29
ENSGALG00000001545	6.51	5.09	7.39	7.29	5.46	7.81	5.35	3.85	5.62	10.41	6.96	8	4.18	5.64	8.95	5.11
ENSGALG00000001546	26.98	18.84	27.25	17.03	19.77	30.17	12.48	7.8	25.32	33.24	33.16	28.05	10.48	17.7	34.37	14.25
ENSGALG00000001547	64.06	82.44	74.74	82.43	64.05	65.25	54.66	63.25	75.22	53.35	99.76	91.14	54.56	96.14	56.21	87.98
ENSGALG00000001550	97.3	100.56	83.46	105.11	85.57	95.53	74.31	76.32	84.74	88.21	86.25	102.89	70.63	98.27	84.64	76.68
ENSGALG00000001551	58.72	60.48	32.12	74.17	60.68	56.94	33.45	32.39	31.62	37.88	38.42	58.94	36.53	42.27	34.65	29.42
ENSGALG00000001555	40.23	54.58	53.13	67.46	57.02	55.79	41.11	42.36	55.57	33.89	75.88	45.33	51.28	56.19	48.85	56.08
ENSGALG00000001557	23.02	21.24	21.6	17.11	17.63	17.32	24.24	21.62	18.42	22.25	15.75	17.41	22.07	21.07	22.52	22.14
ENSGALG00000001558	42.7	42.58	45.31	90.51	61.68	37.84	45.01	28.69	98.91	26.9	70.63	40.68	31.13	18.09	82.78	30.18
ENSGALG00000001559	11.66	19.33	10.4	13.86	0.99	5.71	1.23	19.22	13.92	5.32	2.28	12.78	13.27	17.2	0.98	16.39
ENSGALG00000001561	34.1	41.55	36.79	41.91	42.86	47.02	73.3	56.88	27.04	47.52	27.38	52.66	40.46	54.42	51.74	36.99
ENSGALG00000001563	47.97	41.59	47.7	43.64	51.01	55.52	44.62	27.6	54.65	55.7	68.65	47.48	36.86	47.4	59.19	43.5
ENSGALG00000001564	234.29	158.84	204.67	132.77	126.11	197.4	97.59	75.81	183.94	294.26	202.41	284.13	101.06	105.15	289.3	115.17
ENSGALG00000001565	0.6	0.44	0.78	1.1	0.73	0.75	0.77	0.96	0.59	0.61	0.55	0.84	0.57	1.1	0.37	0.93
ENSGALG00000001568	29.48	25.08	32.01	28.61	32.31	32.35	26.79	20.85	34.8	33.36	33.66	33.85	25.82	34.17	29.26	27.31
ENSGALG00000001569	52.92	53.73	47.2	43.76	73.25	93.6	72.51	48.81	73.38	85.02	106.07	62.04	60.85	31.39	114.14	48.05
ENSGALG00000001571	23.64	29.48	18.75	36.21	16.91	13.23	23.11	30.29	27.26	18.51	22.19	33.99	21.12	23.21	18.99	27.57
ENSGALG00000001572	88.06	85.61	114.76	99.91	97.49	108.29	94.44	99.82	108.55	99.25	104.69	82.7	113.75	83.58	93.27	119.79
ENSGALG00000001573	35.62	32.84	20.94	38.12	35.49	29.09	56.87	39.92	24.86	28.83	41.82	24.22	48.36	40.57	38.33	26.89
ENSGALG00000001577	17.11	14.9	16.25	15.84	14.91	19.26	14.84	13.72	18.26	17.63	19.89	20.05	12.83	19.44	15.16	18.59
ENSGALG00000001583	4.54	7.65	5.07	7.34	3.25	3.88	3.85	7.24	5.73	4.56	7.63	8.09	5.7	8.12	3.87	4.92
ENSGALG00000001586	48.43	54.99	40.67	45.36	33.62	40.38	32.39	38.28	35.6	29.32	35.04	40.27	43.51	47.06	27.65	50.96
ENSGALG00000001592	22.22	16.95	26.39	24.61	19.21	23.53	13.29	15.48	24.8	30.16	30.48	23.03	17.08	16.58	32.46	16.04
ENSGALG00000001593	54.21	59.43	61.2	61.78	52.21	66.4	54.22	54.3	52.08	58.99	55.28	66.47	64.29	70.23	51.4	63.9
ENSGALG00000001595	6.82	8.01	9.04	8.68	7.89	5.99	5.16	9.44	7.8	4.97	8.13	8.36	7.28	8.48	4.96	7.34
ENSGALG00000001596	26.53	20.01	25.46	23.84	17.9	23.19	17.65	19.06	28.63	30.28	19.27	33	19.86	27.94	32	23.69
ENSGALG00000001597	74.28	89.95	89.78	89.69	103.34	99.21	84.72	66.9	97.48	77.23	111.58	85.53	97.34	92.89	97.75	89.95
ENSGALG00000001600	13.82	10.3	9.53	10.68	8.8	12.76	10.69	9.44	12.62	13.08	10.77	14.41	10.05	13.19	12.86	8.98
ENSGALG00000001602	80.38	102.66	122.7	93.12	121.97	123.35	101.07	86.3	122.02	90.41	142.62	94.72	98.74	119.38	87.39	107.66
ENSGALG00000001603	11.6	7.65	11.1	10.03	8.21	16.18	6.93	5.7	16.48	16.33	10.14	20.04	6.08	11.37	18.96	7.11
ENSGALG00000001604	15.54	12.5	18.83	20.96	18.33	18.86	21.27	18.5	18.59	15.85	10.37	19.59	14.56	20.51	18.42	21.19
ENSGALG00000001605	8.21	10.25	6.65	16.81	8.44	8.4	9.21	10.27	13.87	8.37	14.84	11.43	8.85	7.37	13.25	7.93
ENSGALG00000001606	21.52	20.44	18.94	22.99	13.98	19.52	17.09	16.72	14.71	18.37	19.36	23.08	17.2	22.74	17.83	18.3
ENSGALG00000001607	12.47	14.77	12.1	12.84	9.71	9.05	11.5	12.96	12.13	11.66	14.59	18.65	10.38	19.91	13.62	12.43
ENSGALG00000001608	0.11	0.2	0.15	0.37	0.03	0.12	0.1	0.18	0.08	0.16	0.08	0.46	0.07	0.26	0.12	0.08
ENSGALG00000001610	16.5	12.79	13.55	14.66	9.9	12.25	9.4	10.08	12.73	13.18	11.08	17.66	10.29	12.44	12.12	10.11
ENSGALG00000001611	6.05	4.85	1.22	5.29	0.99	3.63	2.8	2.72	2.63	4.76	3.65	1.9	4.45	3.01	1.85	2.74
ENSGALG00000001613	56.04	66.67	66.26	72.61	67.31	59.49	54.11	47.2	58.97	48.86	72.39	62.79	50.15	74.99	51.43	62.89
ENSGALG00000001615	17.47	13.39	16.89	14.37	13.11	15.79	14.67	12.53	13.05	13.92	14.67	15.14	13.06	12.89	16.22	10.82
ENSGALG00000001616	9.89	15.76	13.52	11.72	15.38	13.63	7.44	6.56	13.38	5.57	16.72	11.12	7.24	18.38	7.46	11.87
ENSGALG00000001617	5.16	5.77	5.86	5.69	6.43	5.35	4.28	3.41	5.97	3.43	6.54	4.39	4.2	6	3.83	4.27
ENSGALG00000001618	27.89	23.22	29.46	20.06	21.67	19.93	20.21	15.9	28.18	24.56	20.33	31.43	13.16	21.49	21.26	22.69
ENSGALG00000001619	14.29	17.81	13.49	17.1	13.81	14.35	12.35	12.52	14.69	13.33	14.12	16.15	14.61	19.68	14.7	13.12
ENSGALG00000001620	6.47	8.98	2.72	5.28	1.57	9.36	3.57	9.18	6.59	6.53	8.23	11.93	10.2	6.21	5.48	12.53
ENSGALG00000001621	12.62	15.67	17	15.41	14.75	13.84	28.47	14.63	13.7	17.98	9.4	15.08	17.22	21.29	21.77	14.37
ENSGALG00000001624	14.65	15.67	13.19	13.43	12.58	13.09	12.49	11.09	14.01	13.18	13.48	15.39	12.58	16.08	16.36	13.9
ENSGALG00000001626	0.18	0.23	0.18	0.09	0.17	0.15	0.37	0.07	0.08	0.08	0.04	0.09	0.03	0.23	0.11	0.07
ENSGALG00000001633	6.39	7.04	5.65	9.03	11.69	5.37	18.82	10.23	4.72	7.43	5.45	6.09	9.22	5.4	5.51	4.63
ENSGALG00000001634	2900.8	3094.2	2993.06	3169.25	2785.24	3082.52	3022.31	3939.51	2254.79	2834.13	2772.23	2591.13	3368.46	3670.66	2150.27	3585.02
ENSGALG00000001637	9.38	8.67	10.31	9.47	9.01	10.22	8.79	9.83	9.78	10.94	11.86	12.35	8.46	12.15	10.63	10.29
ENSGALG00000001639	10.22	6.21	9.88	5.45	5	8.36	4.68	3.16	11.03	10.54	7.64	12.16	3.99	7.1	10.89	5.11
ENSGALG00000001640	17.64	27.24	29.12	24.03	21.17	18.27	40.39	39.28	18.39	24.07	20.44	18.11	48.32	36.11	20.57	21.53
ENSGALG00000001642	13.73	18.07	18.6	16	22.33	15.41	20.43	13.6	18.2	16.85	23.25	17.74	15.83	18.74	16.37	12.76
ENSGALG00000001644	22.84	20.17	21.61	20.22	16.09	17.6	16.39	16.23	20.36	21.55	17.79	22.04	15.58	21.33	23.71	19.82
ENSGALG00000001645	0.22	0.13	0.06	0.17	0.06	0.16	0.08	0.15	0.12	0.07	0.17	0.14	0.15	0.18	0.1	0.1
ENSGALG00000001647	7.79	6.66	8.61	6.13	5.96	7.14	7.05	5.62	7.06	7.24	6.09	9.06	5.5	8.48	8.85	6.18
ENSGALG00000001651	3.77	5.74	5.15	5.33	4.66	3.89	4.57	5.44	5.79	6.87	6.51	6.46	6.54	6.34	7.16	5.72
ENSGALG00000001652	121.66	118.33	143.07	137.08	152.22	147.08	158.92	118.44	127.3	134.73	158.95	133.79	133.26	173.93	132.34	129.66
ENSGALG00000001653	0.86	0.8	0.57	0.22	0.89	0.71	0.72	0.71	0.06	0.75	0.56	0.49	0.33	1.17	0.67	0.21
ENSGALG00000001654	288.28	341.18	357.56	219.19	311.39	331.65	213.98	179.17	408.33	247.66	312.64	346.2	358.07	391.1	267.84	286.57
ENSGALG00000001655	112.77	127.94	175.43	199.7	196.9	163.09	205.17	162.45	167.86	156.19	181.79	108.32	184.87	161.37	159.45	189.26
ENSGALG00000001658	2522.29	2607.77	2671.16	2438.68	2427.67	2517.94	2452.11	2989.29	2183.25	2127.67	2289.07	2032.23	2661.37	2287.67	1674.52	2948.13
ENSGALG00000001661	0	0.04	0.09	0	0	0	0.16	0.14	0.08	0.04	0.12	0.08	0.03	0.08	0.03	0.03
ENSGALG00000001662	48.93	27.54	40.08	32.46	30.99	40.79	34.99	14.48	32.96	52.11	29.98	46.44	19.7	32.43	58.13	31.32
ENSGALG00000001663	37.4	41.62	41.07	41.02	37.06	40.11	34.91	37.76	34.34	31.96	43.96	39.8	41.19	49.04	30.79	45.91
ENSGALG00000001664	23.37	25.07	16.5	18.17	22.69	19.11	23.69	23.1	21.4	17.4	20.67	21.27	20.76	19.97	18.76	22.25
ENSGALG00000001666	14.09	20.82	13.85	16.78	12.09	10.19	15.61	15.97	24.37	20.23	20.49	22.13	25.48	20.97	21.39	29.07
ENSGALG00000001668	43.07	46.76	39.12	42.84	40.85	44.2	44.33	32.84	46.44	46.18	52.23	47.45	40.95	48.14	50.43	38.47
ENSGALG00000001678	24.6	21.44	22.94	24.83	19.51	26.79	20.11	15.98	20.02	28.86	19.3	24.41	22.7	18.91	30.71	20.47
ENSGALG00000001682	34.87	25.95	32.35	34.23	25.65	34.34	26.56	22.79	25.92	41.13	23.67	38.62	24.15	26.09	39.99	22.65
ENSGALG00000001684	49.5	42.97	45.22	35.45	36.03	35.94	38.93	31.42	40.4	48.35	45.51	49.86	35.82	41.22	51.65	41.88
ENSGALG00000001688	43.83	39.83	31.06	33.63	20.79	34.17	20.02	19.46	34.05	32.46	36.03	42.34	27.56	30.98	31.06	25.64
ENSGALG00000001689	202.81	186.24	195.01	160.41	193.43	201.07	156.98	119.98	193.97	176.05	197.53	178.19	157.43	144.1	214.3	172.42
ENSGALG00000001690	0	0.05	0	0.05	0	0.11	0.02	0	0	0.13	0	0	0.04	0.06	0.02	0.03
ENSGALG00000001691	41.54	38.59	44.22	41.09	41.27	38.69	38.25	36.91	37.67	36.79	40.23	40.19	42.42	40.12	38.21	41.12
ENSGALG00000001692	6.42	5.44	7.1	6.74	4.82	7.66	4.23	4.39	5.36	7.21	6.3	6.76	4.31	7.26	6.24	5.22
ENSGALG00000001693	8.43	7.02	9.21	10.2	8.32	7.93	4.55	4.82	9.14	9.37	5.48	12.91	6.24	7.21	11.6	6.88
ENSGALG00000001695	0	0	0	0	0	0	0	0	0	0	0	0	0	0	0	0
ENSGALG00000001696	0.54	0.2	0.11	0.26	0.26	0.35	0.17	0.15	0.39	0.21	0.07	0.44	0.24	0.14	0.24	0.17
ENSGALG00000001697	0	0	0.05	0	0	0.05	0.04	0	0	0.04	0	0	0	0	0	0.04
ENSGALG00000001698	0	0.14	0.1	0.06	0	0.12	0.05	0	0.02	0.11	0.02	0	0.11	0.23	0.05	0.04
ENSGALG00000001701	8.54	9.04	7.19	9.92	7.73	5.89	5.77	6.9	4.01	5.62	8.34	12.49	4.82	7.9	6.45	5.73
ENSGALG00000001702	6.34	7.72	4.67	10.25	4.24	4.11	6.4	5.03	3.99	10.43	9.26	5.31	14.84	5.84	4.28	5.86
ENSGALG00000001708	15.27	12.72	15.62	14.12	12.1	14.33	11.74	11.41	16.07	14.19	14.12	16.94	10.82	13.64	15.99	13.12
ENSGALG00000001709	4.81	6.93	3.23	5.87	13.62	3.58	20.8	13.64	3.34	4.81	6.17	6.62	7.01	5.28	4.45	4.73
ENSGALG00000001711	9.39	7.91	8.43	9.44	8.3	7.54	8.52	6.07	6.11	8.85	8.87	9.53	7.88	6.57	11.23	8.21
ENSGALG00000001714	9.14	7.02	9.01	11.94	11.89	13.2	9.47	8.32	4.53	10.72	9.96	12.33	6.41	9.13	10.88	5.63
ENSGALG00000001716	0.23	0.6	0.29	0.35	0.22	0.58	0.54	1.29	0.36	0.82	0.67	0.28	0.68	0.25	0.27	0.82
ENSGALG00000001717	63.79	58.52	53.67	42.94	59.68	67.97	44.42	38.45	76.7	69.62	85.32	52.9	52.84	59.68	72.76	64.67
ENSGALG00000001718	22.33	28.17	20.81	24.95	25.35	31.67	28.28	17.99	24.9	17.01	25.05	20.89	16.42	25.84	33.73	25.52
ENSGALG00000001720	22.12	19.23	22.89	21.45	16.48	22.19	16.1	13.65	19.24	19.7	21.63	24.74	14.57	22.19	23.33	19.73
ENSGALG00000001721	0	0	0	0	0	0	0	0	0	0	0	0	0	0	0	0
ENSGALG00000001722	22.76	22.31	22.8	19.87	17.5	18.34	16.24	16.5	22.67	19.38	19.28	23.22	16.2	23.31	20.65	21.35
ENSGALG00000001723	0	0.28	0.14	0.76	0.19	0	0	0	0.55	0.36	0.58	0	0.65	0.37	1.25	0
ENSGALG00000001725	11.97	9.8	10.46	13.83	5.93	10	7.29	11.09	9.64	10.99	9.76	13.49	6.78	12.23	10.34	10.26
ENSGALG00000001726	17.36	21.21	23.2	23.02	22.08	24.56	22.2	20.14	19.4	19.85	26.02	23.04	18.44	30.43	17.79	23.25
ENSGALG00000001727	3.85	2.86	3.8	4.08	2.31	4.79	1.8	2.7	3.85	7.42	3.67	4.76	2.77	2.36	4.51	3.02
ENSGALG00000001728	13.52	13.81	12.79	15.64	17	14.47	19.45	16.45	16.03	17	15	12.13	18.74	15.04	14.19	12.97
ENSGALG00000001729	19.98	21.33	22.55	19.87	28.92	18.37	28.43	23.63	24.09	21.13	21.29	22.75	24.92	27.36	25.95	25.77
ENSGALG00000001730	27.7	22.45	21.63	23.55	18.62	21.83	15.1	16.02	19.27	17.66	14.19	30.05	13.69	24.17	18.24	15
ENSGALG00000001731	19.71	17.2	20.1	17.28	16.03	17.44	12.77	13.95	21.7	17.86	17.05	20.09	12.71	15.57	19.96	16.39
ENSGALG00000001733	10.63	10.02	10.39	12	7.08	10.46	7.26	7.11	12.26	11.26	10.18	13.6	7.49	10.93	11.85	7.62
ENSGALG00000001737	14.21	12.37	16.29	16.93	11.86	15.38	11.77	11.81	16.52	15.14	20.09	18.33	9.73	18.33	17.2	14.94
ENSGALG00000001740	12.39	14.76	13.12	20.29	12.65	11.2	26.92	9.19	11.76	12.74	24.47	32.02	7.86	20.42	5.35	4.59
ENSGALG00000001741	108.61	83.35	116.82	100.29	103.23	119.72	102.2	69.89	90.97	117.38	103.47	104.13	78.53	97.11	115.5	88.89
ENSGALG00000001749	17.56	19.33	18.64	21.19	14.79	14.9	14.03	14.41	15.87	15.95	26.94	24.03	16.53	21.31	15.28	20.13
ENSGALG00000001750	45.34	46.62	51.54	55.62	44.15	50.43	46.16	43.82	47.45	51.98	59.32	53.56	38.23	57.94	53.23	49.95
ENSGALG00000001753	2.22	1.91	1.47	2.52	1.45	2.05	1.53	1.46	1.95	2.48	2.48	3.02	1.18	2.07	3.46	1.48
ENSGALG00000001758	9.65	8.64	11.49	8.47	9.22	9.9	9.48	8.68	9.22	14.75	10.93	12.54	7.64	12.3	13.99	8.71
ENSGALG00000001764	0	0.08	0	0	0	0.06	0	0.02	0.07	0	0	0.02	0.02	0.02	0.2	0
ENSGALG00000001765	18.29	15.68	21.13	16.91	18.83	15.76	12.45	13.34	21.99	18.51	26.74	18.62	13.67	23.1	20.89	16.65
ENSGALG00000001768	0.71	0.78	0.28	0.89	0.54	0.47	0.33	0.21	0.14	0.38	0.32	0.55	0.52	0.52	0.38	0.28
ENSGALG00000001773	3.42	2.67	2.22	1.89	2.95	1.84	4.61	2.24	2.45	1.74	2.31	1.73	2.45	2.36	1.88	2.25
ENSGALG00000001774	15.31	10.76	12.5	12.07	10.13	13.97	14.23	10.19	10.95	14.3	8.15	14.08	9.88	15	14.7	12.71
ENSGALG00000001777	25.01	19.3	25.5	27.07	21.37	30.25	22.58	15.71	25.4	31.11	23.28	32.03	18.73	29.81	28.29	18.84
ENSGALG00000001779	6.11	9.36	4.91	7.39	5.59	5.95	5.59	5.69	5.88	5.81	5.06	6.12	8.58	7.28	5.26	6.64
ENSGALG00000001780	12.72	9.93	16.05	12.02	13.47	12.17	11.52	8.1	13.63	13.31	7.61	10.88	15.21	13.95	12.58	15.6
ENSGALG00000001782	27.11	27.26	33.12	27.18	27.67	34.08	22.79	16.74	32.7	28.45	40.37	32.88	19.22	31.63	31.21	25.92
ENSGALG00000001788	11.27	13.04	12.75	11.32	12.13	10.91	14.04	10.3	12.57	12.04	14.64	14.66	10.61	13.61	13.21	14.33
ENSGALG00000001790	9.6	15.54	12.8	12.12	15.04	9.6	8.42	8.74	14.52	8.91	19.46	14.5	12.02	13.82	11.18	10.59
ENSGALG00000001791	18.76	23.77	13.01	22.32	12.39	15.44	18.61	16.96	17.92	14.91	20.64	18.88	27.8	13.97	16.1	19.22
ENSGALG00000001792	85.25	88.98	94.43	92.6	93.57	94.47	86.76	67.03	81.27	69.98	72.86	91.16	67.1	85.71	92.27	65.99
ENSGALG00000001793	2	1.63	3.58	1.19	0.76	2.43	2.01	0.83	0.51	0.5	1.5	1.57	1.16	0.82	0.94	1.68
ENSGALG00000001797	6.03	5.44	6.95	6.35	3.44	4.56	4.03	6.3	5.48	5.97	5.63	6.52	4	6.09	5.4	5.07
ENSGALG00000001798	16.06	11.77	14.72	13	12.24	14.36	11.08	9.92	11.72	17.16	12.94	16.17	10.11	11.01	16.64	8.97
ENSGALG00000001800	19.38	15.77	12.65	13.23	14.18	16.39	12.22	11.78	16.25	14.09	14.16	13.88	11.48	21.06	15.62	12.55
ENSGALG00000001801	8.21	8.14	9.62	12.63	9.77	11.67	9.59	7.66	6.55	9.62	10.81	9.97	6.08	12.8	8.08	9.32
ENSGALG00000001802	28.51	28.48	23.8	17.52	22.29	22.91	13.57	14.12	27.92	21.8	28.84	27.75	17.79	19.92	23.32	16.82
ENSGALG00000001803	40.94	39.7	40.83	46.49	36.87	44.82	33.65	33.22	38.68	39.97	50.55	42.72	31.03	50	40.76	42.97
ENSGALG00000001805	29.77	33.9	26.59	32.36	40.89	21.14	53.3	41.33	25.8	32.99	29.97	23.72	36.14	41.8	29.05	32.28
ENSGALG00000001806	22.56	15.35	41.81	28.98	33.99	26.1	25.43	14.55	31.12	8.13	20.81	19.95	25.66	17.09	40.95	26.65
ENSGALG00000001812	0.53	0.66	0.41	0.5	0.4	0.59	0.38	0.59	0.44	0.27	0.3	0.44	0.38	0.59	0.3	0.62
ENSGALG00000001816	10.76	10.19	14.5	10.58	10.11	11.13	9.9	6.48	13.84	11.88	10.19	14.12	7.25	12.02	12.94	9.44
ENSGALG00000001817	28.57	34.84	37.02	39.39	31.32	32.07	32.59	29.07	38.23	37.87	39.15	41.94	31.75	43.15	41.81	35.14
ENSGALG00000001823	63.57	68.95	68.56	65.85	77.85	75.68	74.88	69.7	65.89	69.28	72.56	71.36	77.98	75.6	67	70.54
ENSGALG00000001824	11.07	7.54	21.61	28.46	72.94	15.06	29.44	18.56	26.91	17.38	23.44	25.83	26.85	23.98	26.48	23.98
ENSGALG00000001826	14.27	10.55	10.94	12.77	12.36	14.99	11.83	7.52	10.99	13.56	13.35	11.94	9.48	12.7	11.93	10.74
ENSGALG00000001828	4.29	5.01	2.21	3.81	2.01	2.1	3.28	3.01	2.67	2.38	2.5	3.67	2.96	2.83	2.27	2.37
ENSGALG00000001833	55.97	54.12	49.99	46.44	55.05	57.07	45.07	45.7	45.54	50.73	52.2	54.38	41.28	63.38	49.56	54.56
ENSGALG00000001835	0.38	0.08	0.11	0.25	0.08	0.06	0.27	0.09	0.12	0.12	0.1	0.11	0.02	0.12	0.26	0.02
ENSGALG00000001837	11.66	12.13	11.42	10.76	10.84	8.81	11.91	10.37	10.63	11.86	11.66	16.38	10.51	15.05	11.77	13.3
ENSGALG00000001838	29.54	28.65	32.2	27.05	21.52	26.17	22.36	20.25	32.9	28.17	28.12	31.7	24.91	28.12	30.08	28
ENSGALG00000001840	5.07	4.81	5.6	5.52	5.22	7.25	9.58	7.11	5.72	7.08	4.37	7.09	4.69	9.1	7.79	6.81
ENSGALG00000001841	18.11	17.03	18.83	20.73	21.87	30.9	21.82	15.64	18.07	21.88	19.85	25.34	16.59	17.28	20.99	16.32
ENSGALG00000001844	7.75	6.19	6.88	8.58	7.91	8.11	5.65	6.38	7.88	6.62	8.75	6.9	7.41	11.33	7.71	7.8
ENSGALG00000001845	6.28	4.94	4.88	7.67	5.62	6.65	4.35	3.49	5.71	6.14	5.51	10.34	3.84	6.13	5.85	4.39
ENSGALG00000001848	47.95	48.58	50.93	46	50.43	56.68	39.76	34.99	53.97	50.61	65.75	56.02	38.79	50.46	51.34	43.35
ENSGALG00000001849	1.09	0.41	0.82	0.79	0.4	0.67	0.55	0.49	0.88	0.77	0.68	1.06	0.35	0.34	0.97	0.43
ENSGALG00000001850	34.99	44.51	37.4	36.86	39.5	33.36	29.04	32.34	43.6	32.67	41.91	34.9	37.94	39.72	31.72	35.48
ENSGALG00000001852	22.72	23.97	18.53	24.8	22.44	19.48	21.59	22.98	17.92	16.96	20.82	21.44	23.97	24.58	18.54	20.68
ENSGALG00000001856	3.51	3.41	4.13	3.85	4.19	5.41	4.29	2.64	3.75	4.97	3.53	3.93	2.8	3.83	3.6	3.25
ENSGALG00000001857	7.83	7.95	6.63	7.06	15.22	8.11	23.22	22.16	4.29	6.72	6.59	8.03	11.1	15.14	11.78	7.26
ENSGALG00000001859	2.03	1.46	1.77	2.14	2.28	2.49	1.64	0.98	3.02	2.64	1.84	2.62	1.08	2.11	3.2	1.37
ENSGALG00000001860	11.06	9.07	10.1	10.22	10.12	9.67	8.66	7.87	10.54	10.31	10.28	13.32	7.46	10.46	11.52	8.82
ENSGALG00000001862	1.13	0.72	0.51	1.29	1.23	0.35	2.04	1.03	1.01	0.77	0.29	0.66	0.55	0.28	0.41	0.82
ENSGALG00000001863	0.03	0	0.1	0.15	0.03	0.16	0.05	0.06	0	0.24	0.16	0.06	0.06	0	0	0.08
ENSGALG00000001864	9.38	9.03	9.02	8.98	7.81	8.83	9.41	6.98	6.69	6.82	7.47	9.79	7.03	12.25	7.74	8.24
ENSGALG00000001866	0.09	0.09	0.17	0	0	0.48	0.24	0.21	0	0	0	0.25	0	0	0.14	0
ENSGALG00000001869	0.67	0.34	0.75	0.38	0.68	1.1	1.04	0.45	0.37	0.81	0.48	0.85	0.58	1.12	0.59	0.93
ENSGALG00000001872	32.92	36.28	42.38	37.4	41.43	42.3	47.71	32.81	41.11	40.38	52.01	37.69	28.13	50.24	41.39	35.22
ENSGALG00000001876	14	13.28	10.67	23.68	21.64	25.15	14.77	18.9	13.85	19.83	18.69	11.46	19.69	14.45	18.65	14.6
ENSGALG00000001882	7.56	7.74	13.08	9.76	6.15	6.48	6.82	11.65	8.99	9.5	17.87	12.47	7.64	17.42	6.25	10.71
ENSGALG00000001883	1.94	2.68	2.14	1.6	2.11	1.42	2.65	2.97	2.05	1.18	1.37	1.8	1.94	2.12	1.36	1.41
ENSGALG00000001885	1.41	1.05	6.38	8.23	5.31	6.28	3.17	2.9	1.45	4.73	9.33	1.72	4.35	5.49	0.98	5.17
ENSGALG00000001889	6.64	6.96	3.96	8.76	4.1	2.01	5.79	7.88	5.64	3.65	2.32	6.26	4.68	7.25	2.25	6.12
ENSGALG00000001892	179.95	193.12	169.32	148.84	136.21	99	218.62	195.84	254.57	122.22	161.32	144.49	141.88	146.37	157.31	173.08
ENSGALG00000001894	9.7	13.61	7.36	12.82	2.79	4.21	3.22	5.71	6.06	4.06	3.82	14.56	4.02	11.53	4.61	8.87
ENSGALG00000001895	44.91	41.26	52.09	37.17	36.05	46.57	31.2	22.49	56.97	50.08	60.1	56.96	31.44	48.53	51.21	30.65
ENSGALG00000001900	0.07	0.28	0.03	0.17	0.13	0.04	0.03	0.14	0.12	0.03	0.09	0.03	0.05	0.03	0.05	0.05
ENSGALG00000001901	40.13	38.63	36.81	34.63	38.35	39.08	34.71	31.81	39.33	44.91	47.3	47.27	38.32	42.11	44.77	42.5
ENSGALG00000001905	15.77	16.19	16.69	16.88	14.73	15.75	19.85	15.9	18.52	23.75	19.85	20.48	18.05	17.16	22.9	19.82
ENSGALG00000001907	24.62	25.1	29.59	26.12	22.57	29.79	21.49	19.72	27.83	29.28	32.44	30.23	17.72	34.25	29.57	28.11
ENSGALG00000001912	0	0.03	0	0.05	0	0.24	0	0.1	0	0.05	0.05	0	0	0.12	0.02	0.02
ENSGALG00000001916	12.56	12.3	7.68	10.58	8.25	9.96	14.01	15.44	8.52	9.72	9.52	7.76	11.49	14.28	7.49	8.66
ENSGALG00000001917	0	0.06	0	0	0.05	0	0	0	0	0	0	0.11	0.04	0.05	0	0
ENSGALG00000001918	18.77	19.36	18.36	20.74	37.54	26.13	57.98	39.85	20.79	23.35	29.57	18.88	37.66	26.18	20.41	14.6
ENSGALG00000001921	0.73	1.69	2.13	2.75	6.96	3.24	3.77	5.86	2.3	2.76	6.52	2.17	3.11	2.9	4.29	3.46
ENSGALG00000001925	3.98	4.54	4.7	4.64	5.24	6.22	5	3.75	4.98	5.81	4.07	5.03	3.8	6.27	4.5	4.04
ENSGALG00000001926	366.42	383.67	273.28	484.7	733.46	308.5	1042.06	562.81	344.49	406.21	433.81	286.55	660.48	426.19	292.07	296.35
ENSGALG00000001932	0.13	0.13	0.06	0.13	0	0.14	0.06	0	0	0	0	0.06	0.1	0	0.15	0.05
ENSGALG00000001933	41.07	23.94	41.89	26.39	34.07	39.82	21.5	9.91	37.59	45.89	36.87	32.8	18.91	21.2	49.44	22.61
ENSGALG00000001934	0.05	0	0	0	0	0.05	0	0	0	0	0	0	0	0	0	0
ENSGALG00000001935	20.85	17.92	11.57	24.14	16.83	21.88	10.38	4.81	9.64	16.96	10.52	24.15	13.7	12.71	15.99	4.83
ENSGALG00000001936	52.85	32.36	58.93	34.51	41	57.71	28.05	16.02	55.26	58.37	46.63	53.32	26.36	33.54	70.58	33.64
ENSGALG00000001938	34.98	26.27	43.43	24.74	22.44	56.47	19.42	14.42	37.71	55.76	49.69	37.13	18.81	25.86	45.3	24.46
ENSGALG00000001939	34.68	28.6	39.03	30.04	28.37	33.93	25.84	24.16	33.99	39.71	30.82	40.63	22.47	33.7	38.12	32.11
ENSGALG00000001942	8.25	11.98	10.1	13.64	11.54	10.93	8.64	8.44	9.02	10.43	14.89	11.58	7.69	15.27	9.16	9.82
ENSGALG00000001943	22.65	23.21	17.95	15.73	19.18	14.8	17.29	14.22	22.5	16.49	17.9	16.93	15.46	14.15	18.56	15.79
ENSGALG00000001944	16.37	12.87	15.6	11.23	16.08	16.07	10.53	7.01	19.24	12.71	15.84	16.72	14.69	12.47	14.01	11.61
ENSGALG00000001945	20.79	16.43	16.93	26.92	14.06	15.61	10.53	10.27	13.17	12.75	18.92	16.95	14.55	23.49	15.87	23.69
ENSGALG00000001946	0.73	1.09	0.29	0.66	0.34	1.15	0.27	0.84	0.49	0.92	0.44	0.48	1.29	1.17	0.41	0.57
ENSGALG00000001947	28.41	29.23	27.49	26.45	22.87	25.53	22.89	19.77	33.42	22.49	31.4	28.43	25.41	30.89	26.97	27.14
ENSGALG00000001948	35.75	35.33	34.52	44.65	33.62	39.41	26.64	31.12	31.35	31.21	37	39.76	30.85	39.32	34.21	36.45
ENSGALG00000001949	255.7	247.95	312.33	217.67	327.2	325.49	196.2	141.68	329.7	270.78	364.33	287.49	246.84	257.12	354.02	244.1
ENSGALG00000001950	42.23	40.77	41.8	36.33	37.42	40.22	33.89	28.34	44.33	40.66	44.3	45.18	36.26	45.73	46.16	43.21
ENSGALG00000001951	5.04	4.97	5.73	5.03	4.94	8.48	5.57	3.52	5.12	6.53	6.44	7.7	3.2	4.11	5.57	5.75
ENSGALG00000001954	25.69	29.3	32.74	34.17	25.72	32.72	22.8	23.42	35.61	29.84	41.95	31.79	29.91	36.05	28.19	39.18
ENSGALG00000001955	0.2	0.27	0.07	0	0.06	0.07	0.06	0	0.12	0.06	0.24	0.07	0.05	0.06	0.11	0.3
ENSGALG00000001956	3.76	10.28	2.92	4.44	9.33	4.48	23.79	20.21	1.41	3.9	2.72	1.76	11.01	5.58	3.19	2.3
ENSGALG00000001959	1.08	0.31	0.44	0.5	1.21	0.6	1.22	0.68	0.65	0.5	0.55	0.65	0.49	0.87	0.64	0.65
ENSGALG00000001962	87.24	85.22	90.61	76.29	94.59	88.04	63.99	54.87	106.81	78.31	105.43	102.51	69.57	89.82	88.49	80.56
ENSGALG00000001963	1.22	1.24	1.04	0.81	1.47	0.18	1.19	0.66	0.5	0.63	0.92	0.94	1.49	2.14	0.25	1.3
ENSGALG00000001964	3.25	2.82	3.32	2.7	2.38	2.88	3.74	1.77	2.38	2.5	3.32	3.41	2.65	4.38	3.15	2.68
ENSGALG00000001965	75.6	70.84	87.2	64.12	78.59	68.36	55.6	56.5	96.65	57.84	74.26	64.04	75.69	69.16	75.94	70.96
ENSGALG00000001968	1.07	1.59	0.6	0.83	1.47	1.39	2.12	1.96	0.79	1.53	2.75	1.26	2.87	2.17	1.59	1.15
ENSGALG00000001971	14.22	11.02	14.85	11.41	9.09	11.29	9.9	10.07	17.94	14.38	12.17	17.26	9.13	12.16	14.9	12.42
ENSGALG00000001972	32.26	37.61	39.05	44.91	34.71	38.78	27.41	29.34	33.27	35.29	45.79	41.38	27.61	47.91	34.63	43.52
ENSGALG00000001973	14.41	13.78	15.47	18.57	15.09	16.14	12.33	11.82	12.23	12.07	17.7	15.05	9.98	18.57	12.15	16.68
ENSGALG00000001975	24.51	22.2	20.79	21.09	26.65	22.74	24.46	21.68	25.09	23.73	22.42	22.56	24.23	17.09	19.69	19.29
ENSGALG00000001976	8.07	8.37	7.75	9.79	7.37	8.37	7.58	6	8.35	7.52	8.36	10.21	6.5	10.67	7.63	8.17
ENSGALG00000001977	0	0	0	0	0.05	0	0	0	0	0	0	0.05	0.04	0	0	0.04
ENSGALG00000001978	16.24	13.59	12.35	13.55	11.88	13.73	12.54	12.91	14.51	15.18	11.28	17.67	12.73	16.59	15.95	15.2
ENSGALG00000001981	14.51	12.69	8.46	13.56	10.03	11.65	10.95	7.93	8.32	7.55	9.99	10.23	9.45	8.65	10.57	6.97
ENSGALG00000001983	0.18	0.5	0.72	0.69	0.54	0.39	0.3	0.19	0.3	0.32	0.45	0.52	0.38	0.27	0.35	0.1
ENSGALG00000001985	8.25	7.11	8.41	7.27	7.8	7.94	7.47	4.55	8.35	8.75	7.02	10.64	6.59	7.09	9.4	8.18
ENSGALG00000001986	156.68	162.47	187.2	169.69	192.93	184.5	133.04	116.34	222.25	155.58	216.98	167.47	156.67	180.52	195.13	169.13
ENSGALG00000001988	6.08	6.13	8.5	8.78	7.03	7.62	5.75	3.45	7.56	6.98	6.59	9.67	6.31	11.13	8.5	4.2
ENSGALG00000001992	438.74	439.43	430.48	300.36	410.43	335.89	274.72	276.76	522.09	405.18	624.07	398.6	305.88	316.48	397.72	367.04
ENSGALG00000001994	0.07	0	0	0.13	0.06	0.22	0.03	0.05	0.03	0.03	0.03	0.1	0.1	0.03	0.1	0.02
ENSGALG00000001995	48.38	46.09	38.08	43.12	49.61	43.79	67.46	65.1	42.41	42.78	45.59	43.41	43.2	57.12	43.7	40.53
ENSGALG00000001996	1.94	1.73	3.55	1.73	4.35	3.27	4.08	5.75	2.56	2.61	2.55	2.07	4.1	2	3.03	1.98
ENSGALG00000001998	37.96	36.98	34.43	46.25	34.69	33.07	33.98	38.66	35.15	50.16	37.41	47.21	34.58	41.58	34.28	33.7
ENSGALG00000002000	1.49	0.81	0.59	1.61	0.95	1.14	0.1	0.15	0.48	0.28	0.34	1.55	0.39	0.72	0.75	0.83
ENSGALG00000002001	23.42	22.16	30.51	29.12	32.24	36.27	20.4	12.7	25.54	29.23	41.54	27.55	19.06	33.37	29.99	28.41
ENSGALG00000002002	88.57	99.01	107.78	88.23	100.45	89.02	91.11	88.67	92.71	87.29	114.15	94.73	95.83	88.04	101.66	112.06
ENSGALG00000002003	5.89	5.43	5.82	6	6.27	7.99	6.36	5.35	5.15	7.31	6.56	6.37	4.38	8.11	6.57	5.01
ENSGALG00000002008	2.02	2.59	2.51	2.01	1.64	1.65	0.92	1.03	2.48	1.01	1.94	2.35	1.79	1.67	0.76	1.86
ENSGALG00000002009	4.67	6.87	6.04	6.75	6.46	3.03	4.09	4.95	5.88	3.07	6.07	4.1	4.26	6.94	3.69	4.51
ENSGALG00000002010	26.9	28.38	29.69	30.75	30.98	26.7	23.96	25.32	30.08	26.12	31.43	29.67	24.62	34.2	23.98	27.9
ENSGALG00000002012	4.58	7.04	7.8	11.63	9.59	6.59	15.72	11.3	6.51	6.99	7.37	5.23	6.7	14.11	6.63	8.46
ENSGALG00000002013	62.52	66	51.79	64.34	52.26	59.48	55.02	55.74	47.54	57.09	53.24	62.11	62	60.35	56.43	48.22
ENSGALG00000002014	42.3	39.47	44.14	42.54	39.82	40.23	40.43	34.84	44.49	41.94	49.02	48.83	37.84	52.74	44.68	43.09
ENSGALG00000002015	5.75	6.09	5.77	6.3	3.13	7.28	6.5	6.94	3.74	5.6	6.87	3.38	8.11	8.57	3.91	5.48
ENSGALG00000002016	36.91	35.29	34.57	36.87	26.58	47.01	24.07	19.83	37.15	43.47	34.08	38.6	29.19	36.48	42.19	32.16
ENSGALG00000002018	24.87	21.77	26.3	20.5	22.27	23.21	20.96	17.22	25.98	25.56	20.29	25.97	20.56	17.8	25.95	19.7
ENSGALG00000002021	42.56	35.06	36.43	26.63	32.78	28.17	32.72	18.31	45.07	36.77	23.59	32.02	29.33	28.69	31.18	26.36
ENSGALG00000002022	56.5	56.55	46.5	37.75	63.63	50.82	46.89	27.04	58.27	44.57	55	41.94	48.99	34.13	42.15	45.76
ENSGALG00000002023	11.46	8.01	10.96	8.68	8.34	9.84	6.38	4.72	10.12	8.89	10.39	11.6	5.8	7.26	11.94	6.61
ENSGALG00000002024	7.65	12.72	10.95	12.84	11.87	8.23	13.38	13.14	9.67	10.52	11.1	15.57	7.17	18.21	9.11	11.57
ENSGALG00000002028	1.43	1.21	1.02	1.02	1.17	1.61	1.92	2.11	1.4	0.85	1.42	2.09	1.29	2.68	1.86	1.27
ENSGALG00000002029	31.63	28.21	30.27	24.1	25.75	30.15	24.58	21.74	32.2	33.17	30	29.66	22.34	24.59	35.28	24.64
ENSGALG00000002033	408.53	399.98	515.77	322.79	443.87	396.49	363.02	363.81	371	349.8	409.78	386.83	394.07	334.4	429.42	356.65
ENSGALG00000002038	2.81	2.55	2.63	3.38	2.31	2.69	2.5	2.44	2.31	2.25	2.43	3.32	2.74	3.74	2.42	2.61
ENSGALG00000002042	8.51	9.63	11.42	12.97	12.27	12.16	8.71	10.01	8.69	11.32	16.29	11.14	6.74	16.99	10.46	16.02
ENSGALG00000002043	32.81	33.31	31.4	40.4	28.58	28.25	27.8	26.23	38.64	30.13	32.31	37.16	29.05	35.12	33.04	32.88
ENSGALG00000002044	17.24	20.19	16.58	24.42	20.99	22.27	19.89	18.54	15.51	17.21	16.14	19.38	19.08	19.18	13.67	14.92
ENSGALG00000002046	2.7	3.34	1.42	2.28	2.53	1.92	3.54	2.69	1.42	3.15	1.49	2.2	1.72	2.19	4.03	1.49
ENSGALG00000002048	0.4	0.21	0.17	0.98	0.47	0.41	0.5	0.33	0.21	0.25	0.31	0.45	0.27	0.45	0.37	0.24
ENSGALG00000002050	67.49	63.48	71.42	60.9	80.56	75.64	59.25	37.42	63.5	62.69	69.79	75.07	52.36	62.27	66.68	53.35
ENSGALG00000002053	61.5	48.1	56.04	49.34	51.45	72.7	49.91	35.92	56.89	65.66	50.95	59.36	36.56	36.34	59.55	38.39
ENSGALG00000002055	58.11	56.2	49.23	59.89	48.41	71.56	34.83	27.19	41.43	64.65	49.26	56.04	46.22	37.92	68.94	38
ENSGALG00000002056	10.46	14.82	18.17	15.45	16.77	20.15	14.46	9.01	13.74	15.9	13.94	20.09	11.44	24.98	15.92	14.33
ENSGALG00000002057	56.37	65.27	58.12	56.08	60.81	52.03	50.4	48.14	55.68	49.4	69.95	63.61	52.83	57.46	58.29	52.81
ENSGALG00000002060	58.21	57.86	68.16	79.51	64.39	76.92	55.78	49.5	68.88	62	74.11	64.79	59.37	71.65	58.48	65.75
ENSGALG00000002062	48.85	49.05	46.46	48.17	40.18	42.69	36.46	36.24	51.05	44.82	47.29	51.98	39.21	51.26	46.69	46.19
ENSGALG00000002064	72.35	83.26	86.48	62.87	90.53	70.2	61.35	49.91	90.01	59.85	94.42	63.66	70.83	79.14	73.61	71.72
ENSGALG00000002066	69.21	56.3	72.17	86	57.96	130.87	85.04	62.81	63.78	130.75	62	152.64	46.98	89.14	110.36	61.51
ENSGALG00000002067	14.93	15.73	21.94	16.1	22.32	19.17	18.18	14.99	15.34	18.75	18.08	29.19	21.56	21.09	24.9	23.67
ENSGALG00000002069	10.86	12.86	12.71	11.6	10.86	10.06	8.12	9.15	14.59	11.74	13.43	12.24	11.09	12.08	12.04	11.52
ENSGALG00000002070	20.09	20.22	18.79	18.68	18.56	18.35	14.64	15.52	19.87	19.54	18.92	20.39	17.65	20.01	20.04	19.38
ENSGALG00000002080	15.85	24.18	15.93	30.1	11.01	12.96	14.97	24.11	14.34	14.28	25.61	25.76	14.7	31.25	9.85	30.39
ENSGALG00000002081	1.92	2.69	3.77	2.29	2.68	3.53	3.54	2.89	2.57	3.37	2.78	2.35	2.57	2.45	3.66	2.32
ENSGALG00000002082	0.17	0.13	0.25	0.13	0.04	0.23	0.08	0.14	0	0.04	0.15	0.08	0.07	0.11	0.17	0.03
ENSGALG00000002083	0	0	0	0	0	0	0	0	0	0	0	0	0	0	0	0
ENSGALG00000002085	46.76	43.15	52.81	49.73	49.53	56.84	48.73	39.97	42.94	64.68	47.2	51.3	36.28	43.36	62.95	47.99
ENSGALG00000002086	1.14	0.33	0.65	2.27	0.31	0.36	0.74	1.48	2.66	0	0.69	0.93	0.84	1.89	0.98	1.62
ENSGALG00000002087	15.84	15.95	18.42	15.38	14.08	16.4	12.99	10.78	16.72	15.6	20.3	18.6	11.43	20.2	15.4	15.9
ENSGALG00000002088	0.73	0.93	0.09	1.65	0.18	0.81	1.09	0.68	0.32	2.13	1.27	0.79	1.39	1.24	1.06	0.67
ENSGALG00000002089	83.76	83.7	89.94	83.91	81.7	87.88	82.58	79.63	95.01	86.31	111.01	83.5	83.52	84.42	97.03	77.38
ENSGALG00000002090	15.48	15.93	20.98	16.83	18.02	20.28	13	10.69	20.16	19.54	22.83	19.48	14.99	27.57	18.71	18.11
ENSGALG00000002091	2.71	2.73	2.61	2.26	2.3	2.74	2.44	1.38	1.95	2.23	1.81	2.73	2.65	2.41	2.58	1.58
ENSGALG00000002093	0	0	0	0	0	0	0	0	0	0	0	0	0	0	0	0
ENSGALG00000002094	23.66	24.55	21.78	23.48	24.28	25.98	19.81	17.95	20.48	25.19	20.72	27.36	22.76	21.7	24.08	19.84
ENSGALG00000002095	183.8	191.5	206.87	177.07	163.72	216.49	149.52	138.18	192.9	186	219.24	188.22	139.46	166.98	189.47	180.08
ENSGALG00000002097	0	0	0	0	0	0	0	0	0	0	0	0	0	0	0	0
ENSGALG00000002098	0.25	0.06	0.62	0.25	0	0.1	0	0.03	0.2	0.14	0.03	0.09	0	0.22	0.05	0.07
ENSGALG00000002099	73.67	52.46	60.01	46.42	48.29	74.65	42.6	25.18	48.3	75.92	54.74	67.12	35.89	43.5	74.79	37.65
ENSGALG00000002102	6.05	11.02	4.73	14.46	9.91	2.02	14.2	5.65	12.37	3.09	10.6	5.89	5.09	7.05	15	4.62
ENSGALG00000002103	21.02	18.47	64.06	15.66	51.69	26.73	114.01	51.09	19.37	23.23	13.4	8.9	28.85	25.44	20.38	19.66
ENSGALG00000002105	19.71	12.63	17.16	15.03	23.19	24.1	32.06	18.08	17.37	19.88	16.91	21.25	9.32	10.44	16.39	16.68
ENSGALG00000002106	13.85	12.8	18.37	14.8	13.33	21.47	12.17	9.56	17.27	17.87	20.02	20.99	11.5	20.88	16.5	16.27
ENSGALG00000002107	126.22	136.62	146.51	111.54	149.76	144.38	96.41	91.01	164.99	105.12	194.3	141.51	107.33	168.96	118.17	167.57
ENSGALG00000002108	2.96	1.93	0.83	1.9	0.46	1.14	0.6	1.25	0.43	4.31	1.11	5.92	0.75	0.67	2.64	0.99
ENSGALG00000002110	5.61	3.22	6.43	4.86	3.89	5.22	3.1	3.46	6.55	6.15	5.15	8.23	3.26	4.18	7.46	2.89
ENSGALG00000002111	0	0	0.06	0.06	0.05	0.06	0.1	0	0.05	0.15	0.05	0.11	0.04	0	0	0.08
ENSGALG00000002112	13.78	17.17	12.94	14.82	10.37	6.55	13.23	20.17	32.34	13.66	8.96	20.65	10.06	13.18	6.98	13.68
ENSGALG00000002113	12.01	14.92	11.62	24.27	10.17	11.49	11.78	16.55	14.22	12.07	18.63	21.34	8.6	18.42	11.49	16.06
ENSGALG00000002116	4.25	4.49	7.73	5.8	5.8	7.53	4.36	4.98	3.36	8.22	5.49	5	4.35	4.64	6.11	6
ENSGALG00000002117	16.01	15.62	20.36	17.79	14.71	17.12	14.36	12.77	19.34	18.7	21.37	22.37	13.6	22.67	18.79	17.79
ENSGALG00000002118	91.04	103.55	54.69	108.51	107.22	88.8	159.94	132.35	48.19	79.39	87.74	64.76	135.2	141.97	65.54	81.62
ENSGALG00000002119	17.82	16.89	18.97	20.53	16.51	22.34	15.03	14.53	18.97	18.4	21.97	24.14	14.21	22.81	18.46	15.68
ENSGALG00000002121	5.06	3.92	3.6	3.76	6.09	7.75	2.39	1.95	5.16	5.24	8.89	3.7	2.71	1.97	6.05	2.06
ENSGALG00000002123	0.41	0.16	0.97	0.24	2.84	0.37	2.69	0.68	0.88	0.88	0.57	0	0.5	0.99	0.48	0.15
ENSGALG00000002124	4.76	3.76	3.45	5.03	3.67	5.17	3.47	3.72	3.68	4.51	3.29	5.39	3.24	5.05	3.9	2.93
ENSGALG00000002125	2.09	2.77	2.66	4.18	3.06	2.25	2.65	2.82	2.29	2.28	2.55	2.64	2.9	3.2	2.15	2.93
ENSGALG00000002127	24.53	15.94	15.22	19.77	11.7	14.08	17.96	13.32	10.83	14.15	13.84	12.77	15.22	11.25	14.6	15.78
ENSGALG00000002129	7.8	7.82	7.26	9.08	7.31	8.29	6.8	6.98	7.39	7.32	7.61	8.4	6.29	10.49	6.89	7.02
ENSGALG00000002131	18.76	16.07	18.61	21.57	19.61	16.1	19.65	16.17	21.04	19.41	15.71	20.53	18.4	15.71	19.38	16.3
ENSGALG00000002132	2.01	1.73	1.91	2.22	1.78	2.01	2.29	3.38	1.58	2.11	1.78	1.41	2.35	2.94	1.38	2.37
ENSGALG00000002137	69.76	63.61	69.98	57.47	63.48	70.05	59.2	50.89	64.87	72.66	63.96	70.92	66.1	67.79	66.39	70.02
ENSGALG00000002138	12.96	13.27	13.34	12.51	12.12	14.46	15.93	12.69	17.59	14.55	12.88	11.74	12.58	13.12	17.79	14.58
ENSGALG00000002139	154.97	144.03	164.04	158.23	134.73	169.71	130.78	121.45	156.56	170.05	178.58	177.6	123.7	187.28	155.24	152.26
ENSGALG00000002141	13.6	12.72	15.34	12.46	12.16	15.56	10.43	8.75	15.44	15.19	16.83	19.12	9.85	15.71	19	11.83
ENSGALG00000002142	2.1	0.91	1.86	1.14	0.74	1.93	0.68	0.71	2.19	2.15	1.31	3.6	0.55	1.6	2.47	1.1
ENSGALG00000002143	3.04	0	3.22	0.4	0.3	0.91	0.06	0.66	4.66	3.67	0.62	5.38	0.25	3	3.06	3.39
ENSGALG00000002144	124.67	107.03	99.86	121.49	98.17	114.72	63.21	64.68	114.34	95.11	108.76	120.3	80.95	99.11	106.47	84.76
ENSGALG00000002145	6.59	4.99	5.8	7.94	5.23	8	4.77	4.17	6.06	7.55	8.85	7.74	3.57	8.85	6.25	6.04
ENSGALG00000002147	35.8	43.37	38.57	30.9	36.75	33.12	39.81	34.93	38.91	33.49	44.69	37.99	35.19	51.12	32.91	39.76
ENSGALG00000002150	1.08	0	0.35	0.41	0.42	0.23	0.34	0.3	2.15	0	0.33	0.64	0.64	0	0.18	0.39
ENSGALG00000002151	8.37	9.46	11.92	10.61	13.27	10.85	11.65	10.47	8.95	13.75	7.89	10.64	11.52	8.87	11.35	10.64
ENSGALG00000002152	0.15	0.16	0.2	0.23	0.1	0.4	0.47	0.13	0.05	0.05	0.05	0.15	0.04	0.13	0.1	0.1
ENSGALG00000002155	41.33	36.34	36.74	26.88	42.63	49.43	32.01	20.52	45.42	40.39	56.42	37.46	27.52	30.18	54.95	28.56
ENSGALG00000002157	1954.25	2045.6	1943.27	1826.75	1625.32	1670.6	2023.25	2579.23	1709.48	1818.53	1548.91	1659.73	2494.8	1898.81	1487.29	2469.32
ENSGALG00000002158	12.79	10.6	11.56	13.14	11.6	12.86	9.54	7.56	13.85	12.39	15	13.25	7.53	12.9	15.54	9.64
ENSGALG00000002159	92.56	71.58	92.48	66.27	82.35	161.67	54	33.07	73.97	129.26	87.99	134.72	51.28	66.57	117.78	62.9
ENSGALG00000002160	2760.7	2938.81	3398.98	3765.6	3537.05	2812.89	4782.12	3775.99	3853.78	2995.78	3296.5	3157.48	2010.66	2324.48	5455.3	3016.02
ENSGALG00000002162	79.23	61.5	93.91	79.53	68.57	85.06	66.82	42.04	80.14	89.18	51.76	82.63	56.54	77.05	80.65	69.83
ENSGALG00000002164	7.57	9.34	9.05	10.55	11.61	11.43	7.45	6.85	7.31	8.9	11.44	11.96	6.58	12.78	8.43	9.34
ENSGALG00000002165	7.65	6.22	9.79	5.74	6.29	7.62	4.65	4.26	6.76	8	7.02	6.85	4.73	6.18	8.65	6.66
ENSGALG00000002167	7.26	8.32	3.62	13.81	4.78	3.23	3.88	4.5	9.6	3.73	7.43	6.11	5.04	6.74	7.49	4.36
ENSGALG00000002169	180.49	116.5	177.07	166.96	162.95	205.85	162.63	71.04	140.38	216.57	123.58	212.23	107.71	128.8	265.97	151.03
ENSGALG00000002170	1.34	1.71	1.54	1.14	1.35	0.81	2.28	0.71	0.75	1.27	1.02	1.33	0.8	2.05	1.67	0.61
ENSGALG00000002172	30.84	25.98	29.25	35.27	26.64	35.58	26.8	19.96	26.28	32.41	28.59	34.2	19.85	33.81	41.63	27.45
ENSGALG00000002175	4.37	8.12	3.91	4.71	7.59	5.32	3.38	2.06	5.64	4.55	7.65	6.55	3.07	8.88	4.69	5.09
ENSGALG00000002179	13.94	13.74	10.09	16.02	12.81	12.29	16.11	13.99	10.06	14.52	9.57	11.24	15.34	11.16	16.28	15.75
ENSGALG00000002180	8.42	7.97	7.97	9.38	6.46	10.41	6.35	6	8	9.32	9.6	11.04	5.58	8.39	8.56	7.26
ENSGALG00000002182	17.68	8.98	19.21	14.81	9.71	23.93	11.23	5.31	13.32	24.08	16.91	24.58	6.27	11.84	23.14	10.43
ENSGALG00000002183	2.31	2.23	2.2	3.07	2.01	1.69	2.94	2.77	2.28	2.79	1.99	2.67	2.18	2.86	1.38	1.86
ENSGALG00000002186	0	0	0	0	0	0	0	0	0.02	0.02	0	0	0	0	0	0
ENSGALG00000002187	98.33	83.9	120.49	87.88	100.34	143.31	91.12	66.04	101.24	123.08	93.8	119.9	83.07	109.02	117.18	92.8
ENSGALG00000002189	89.19	82.07	99.97	96.86	97.35	104.81	91.87	60.92	91.26	93.62	100.07	103.24	72.08	95.08	103.63	82.97
ENSGALG00000002191	0	0	0	0	0	0	0	0	0	0	0	0	0	0	0	0
ENSGALG00000002192	36.21	45.49	35.75	54.53	18.98	26.86	26.58	50.07	32.44	31.32	53.11	67.84	26.07	66.13	25.11	58.19
ENSGALG00000002193	0.77	0.91	0.76	1.33	1.4	0.95	1.66	0.84	0.65	0.99	0.77	0.92	0.86	1.17	1.09	0.74
ENSGALG00000002194	57.27	49.66	59	46.19	52.85	59.45	44.18	40.61	55.37	48.5	55.39	47.41	54.46	54.76	56.37	48.62
ENSGALG00000002197	799.48	856.08	838.55	795.49	750.65	762.72	675.57	972.16	699.06	788.15	825.45	766.98	983.37	1044.55	545.5	1149.72
ENSGALG00000002198	8.4	8.81	7.55	9.92	6.83	6.8	7.5	9.47	11.02	7.35	9.6	8.48	8.16	7.53	7.4	7.58
ENSGALG00000002199	1.88	2.13	2.31	1.88	2.33	2.45	2.2	1.45	1.45	2.33	1.65	1.95	2.05	1.29	1.8	1.47
ENSGALG00000002200	0.1	0	0.1	0.04	0	0.29	0.04	0	0.04	0.18	0	0.2	0	0.22	0.04	0.04
ENSGALG00000002201	13.1	13.19	9.4	13.46	11.54	13.88	12.4	8.03	10.28	13.63	19.32	9.06	19.6	13.1	12.68	13.21
ENSGALG00000002203	0.33	0.13	0.26	0.2	0.13	0.15	0.06	0	0.12	0	0.06	0.13	0.1	0.11	0.05	0.19
ENSGALG00000002204	8.34	7	9.32	4.23	4.56	9.71	3.27	3.31	5.87	6.04	7.84	6.17	5.07	3.18	5.8	4.59
ENSGALG00000002205	23.83	19.43	24.47	21.77	17.81	21.07	14.47	16.63	21.21	21.61	24.49	23.53	17.13	20.64	24.61	20.04
ENSGALG00000002207	9.75	10.99	11.71	6.71	10.53	25.58	16.59	9.94	13.41	15.16	9.91	13.36	3.94	5.22	9.54	9.79
ENSGALG00000002210	1160.44	1216.33	1336.92	1239.19	1252.08	1217.91	1032.82	1211.89	1450.33	1069.39	1377.8	1113.37	1167.76	1089.78	1279.34	1248.32
ENSGALG00000002216	23.78	19.16	23.61	28.35	20.9	29.6	23.54	21.3	20.97	29.8	28.97	28.21	20.52	28.88	31.03	24.08
ENSGALG00000002219	79.13	63.01	72.95	59.75	58.15	84.93	52.08	34.03	56.12	93.55	77.2	107.23	53.85	58.11	100.72	52.32
ENSGALG00000002222	36.77	35.47	38.13	34.61	30.32	33.44	24.75	31.67	43.49	30.55	43.88	35.29	30.35	39.54	34.34	42.18
ENSGALG00000002223	0	0	0	0	0	0	0	0	0	0	0	0	0	0	0	0
ENSGALG00000002225	21.13	18.14	17.03	22.94	15.63	19.58	18.21	16.71	23.23	22.13	17.74	22.91	13.03	17.65	22.6	16.82
ENSGALG00000002227	7.96	7.18	8.41	11.16	7.29	10.41	6.41	6.08	6.85	10.3	8.66	11.02	5.15	9.74	7.21	6.03
ENSGALG00000002229	23.01	23.09	24.75	27.26	24.03	22.19	21.75	16.72	27.68	24.7	25.17	26.47	17.56	25.21	25.49	21.61
ENSGALG00000002232	37.25	29.75	36.25	35.63	30.93	35.12	32.23	30.31	31.28	40.37	30.92	40.29	31.39	30.53	39.55	31.62
ENSGALG00000002234	8.79	8.58	6.31	10.54	5.6	5.97	6.52	12.98	10.93	5.68	7.56	9.42	9.56	9.86	6.09	10.55
ENSGALG00000002237	70.46	68.37	62.31	61.85	66.56	64.41	65	61.11	72.59	73.81	70.54	81.56	62.67	63.69	79.42	56.65
ENSGALG00000002239	12.71	11.78	9.77	12.36	10.81	9.52	7	7.07	9.41	7.05	9.39	11.68	8.62	11.1	7.08	8.83
ENSGALG00000002240	6.97	5.65	4.66	9.57	7.79	7.9	9.25	5.54	4.28	6.4	3.88	5.81	5.48	6.36	3.8	4.6
ENSGALG00000002242	2.49	1.94	4.04	3.33	1.64	4.86	1.75	1.12	1.62	2.41	3.22	5.45	1.94	2.12	2.32	1.88
ENSGALG00000002244	0.18	0.21	0.1	0.2	0.1	0	0.28	0.15	0.36	0.15	0.53	0.17	0.39	0.52	0.32	0.22
ENSGALG00000002246	3.12	2.56	4.51	3.35	1.94	2.86	2.51	2.08	4.4	4.91	4.14	6.22	1.83	3.73	4.05	2.82
ENSGALG00000002247	15.43	19.6	14.11	17.57	14.81	12.14	12.73	12.21	17.07	12.38	16.35	14.79	14.52	14.21	12.02	16.18
ENSGALG00000002249	9.75	7.84	8.3	9.44	7.66	10.21	7.16	7.23	7.9	9.88	9.36	8.86	7.65	9.25	8.75	7.38
ENSGALG00000002250	1.27	1.14	1.37	1.29	1.19	1.3	1.16	1.39	1.03	1.3	1.34	1.39	0.97	1.88	1.26	1.71
ENSGALG00000002253	7.61	8.75	10.11	10.34	10.45	8.62	13.79	11.85	13.35	6.95	9.7	9.33	10.39	12.02	9.87	12.09
ENSGALG00000002260	19.26	16.36	18.53	15.13	12.22	11.44	23.97	25.04	33.7	13.25	11.6	20.74	14.88	15.53	15.77	23.54
ENSGALG00000002262	75.36	65.39	70.33	64.29	66.22	73.85	52.2	45.41	85.45	71.59	81.59	82.1	51.58	67.72	73.65	70.99
ENSGALG00000002263	20.43	33.61	14.03	20.79	5.9	7.05	9.34	17.63	13.46	9.26	13.81	26.02	16.14	20.96	8.07	22.31
ENSGALG00000002266	0.24	0.32	0.23	0.08	0.23	0.38	0.17	0.09	0.19	0.42	0.26	0.28	0.1	0.34	0.23	0.39
ENSGALG00000002267	4.82	4.83	5.97	5.15	4.27	4.69	4.36	3.59	6.1	5.99	5.96	7.28	3.65	5.57	5.39	3.77
ENSGALG00000002272	10.2	9.87	15.48	10.46	13.67	12.43	12.38	8.05	11.4	10.89	10.88	15.64	12.56	13.98	11.1	9.2
ENSGALG00000002273	21.23	19.78	17.57	24.08	22.71	21.83	15.59	13.5	15.86	21.27	18.91	18.28	13.11	18.75	20.16	15.76
ENSGALG00000002276	7.53	8.33	5.56	7.41	9.01	8.46	8.45	5.43	4.8	6.43	7.67	6.62	5.9	7.68	5.92	8.78
ENSGALG00000002277	0.33	0.19	0.19	0.14	0.12	0.71	0.13	0.09	1.3	2.56	0.11	2.3	0.13	0.26	1.85	0.54
ENSGALG00000002278	7.04	6.42	5.77	7.31	5.6	6.61	4.79	4.46	7.95	6.97	4.54	8.97	4.49	8.05	7.24	6.24
ENSGALG00000002282	13.37	14.46	16.3	15.81	12.53	16.87	11.02	5.72	8.56	18.71	16.12	14.18	9.42	10.28	13.88	8.98
ENSGALG00000002283	27.71	22.08	24.28	31.37	32.26	26.66	26.27	17.25	25.11	32.08	39.15	25.57	23.64	26.44	25.08	23.59
ENSGALG00000002284	42.66	42.03	43.61	39.96	42.39	37.55	42.65	32.79	40.65	39.8	46.54	43.73	40.49	43.32	45.6	37.1
ENSGALG00000002285	23.97	23.72	23.58	23.28	21.9	21.92	25.79	24.48	22	26.81	21.65	27.85	22.85	25.02	27.23	22.72
ENSGALG00000002286	726.54	832.59	849.13	906.15	885.58	879.69	818.99	792.74	760.31	758.46	939.89	829.28	687.06	863.08	820.34	874.65
ENSGALG00000002287	0	0	0	0.04	0	0	0	0.03	0	0	0	0	0	0	0	0
ENSGALG00000002288	25.58	25.31	28.47	23.95	22.49	24.32	17	17.37	25.15	23.74	25.27	24.88	19.28	26.17	25.31	20.13
ENSGALG00000002289	0.04	0	0.08	0.12	0	0.09	0.15	0	0.22	0.04	0.11	0.12	0.12	0.14	0.06	0.12
ENSGALG00000002294	2.32	2.12	1.97	2.9	1.98	2.02	3.4	2.32	2.1	1.93	1.68	2.49	1.34	2.62	2.48	1.28
ENSGALG00000002298	2.64	2.17	2.43	1.37	2.42	1.74	2.67	2.6	2.44	2.18	1.84	1.64	2.01	2.63	2.93	1.74
ENSGALG00000002299	0	0	0	0	0	0	0.08	0	0	0	0	0	0	0	0.07	0.07
ENSGALG00000002301	41.04	36.51	42.14	33.11	29.77	37.83	29.63	25.34	41.5	40.35	34.63	50.84	28	42.11	47.06	33.91
ENSGALG00000002303	0	0	0	0	0	0	0	0	0	0	0.04	0	0	0.04	0	0
ENSGALG00000002304	21.76	22.02	24.11	22.66	21.22	23.6	23.54	19.1	20.97	24.33	26.18	27.89	21.32	26.68	26.97	23.62
ENSGALG00000002305	0	0	0	0	0	0	0	0	0	0	0	0	0	0	0	0
ENSGALG00000002307	0	0	0	0	0	0	0	0	0.05	0	0.05	0	0	0	0	0
ENSGALG00000002308	24.16	32.9	43.89	33.76	36	35.71	34.07	27.5	36.49	25.89	36.77	31.27	24.09	40.39	34.54	37.24
ENSGALG00000002311	39.06	33.04	32.84	22.96	30.5	31.04	27.14	30.73	20.51	32.78	27.66	28.93	22.03	20.91	33.75	26.72
ENSGALG00000002312	0.33	0.55	0.37	0.87	0.24	0.18	0.32	1	0.76	0.38	0.31	0.74	0.57	1.31	0.47	0.69
ENSGALG00000002313	10.38	8.36	11	8.9	8.91	9.88	8.14	7.55	10.12	9.71	8.41	11.1	6.64	7.79	11.14	6.91
ENSGALG00000002314	134.61	88.62	154.04	135.48	116.58	140.67	137.34	102.01	153.35	225.36	85.11	143.38	167.96	101.09	127.28	119.35
ENSGALG00000002315	43.21	45.37	52.41	49.51	58.28	56.6	52.54	44.64	51.6	47.36	55.46	53.55	59.07	57.82	47.65	51.83
ENSGALG00000002316	29.06	31.4	27.28	26.63	28.97	26.97	26.58	26.01	31.69	25.09	37.36	34.51	29.41	32.25	29.75	33.57
ENSGALG00000002318	0.16	0.17	0.08	0.02	0.12	0.18	0.04	0.15	0.13	0	0.07	0.18	0.06	0.23	0.16	0.12
ENSGALG00000002319	5.76	4.74	3.67	4.1	3.05	3.84	2.6	3.93	4.45	3.89	4.73	5.03	3.28	4.73	4.16	2.64
ENSGALG00000002321	150.87	171.67	207.64	126.73	190	185.32	127.63	97.8	210.39	133.28	214.44	146.3	168.55	152.74	168.09	140.77
ENSGALG00000002325	0	0	0.05	0.05	0	0.06	0	0	0.09	0	0	0	0	0	0	0
ENSGALG00000002326	59.15	44.74	52.42	42.01	45.37	49.51	42	24.83	61.53	60.36	49.51	57.46	37.67	39.15	72.27	37.33
ENSGALG00000002329	10.33	10.27	9.19	16.75	15.01	11.18	18.23	12.44	19.58	12.43	12.06	15.34	10.21	16.97	23.37	21.01
ENSGALG00000002335	0.35	0.17	0.21	0.33	0.03	0.44	0.1	0.2	0.16	0.23	0.12	0.22	0.13	0.26	0.24	0.2
ENSGALG00000002336	6.93	6.36	7.17	8.04	4.98	7.41	5.2	5.12	6.87	6.84	6.27	8.95	4.58	7.35	7.62	6.55
ENSGALG00000002341	16.76	19.98	26.23	21.88	25.81	25.42	22.49	17.38	19.17	22.12	29.96	21.92	16.59	28.36	18.1	17.92
ENSGALG00000002345	15.97	17.02	17.68	21.15	15.3	19.2	17.47	14.56	13.19	16.38	21.37	18.15	14.98	21.19	18.08	16.74
ENSGALG00000002346	2.37	3.13	4.52	3.1	3.45	3.41	1.78	1.58	3.75	2.14	4.19	3.15	1.68	4.34	2.46	2.77
ENSGALG00000002347	6.77	7.13	7.38	8.36	7.85	7.37	9.61	7.32	6.11	7.34	6.15	7.33	8.15	10.03	5.53	6.69
ENSGALG00000002350	0.33	0.2	0.22	0.4	0.07	0.48	0.11	0.25	0.19	0.21	0.18	0.45	0.15	0.38	0.41	0.2
ENSGALG00000002354	10.66	13.72	12.57	12.75	12.43	10.88	11.08	10.65	12.83	11.28	15.44	11.73	12.19	14.41	8.77	14.98
ENSGALG00000002356	8.04	5.92	9.38	9.32	8.7	10.27	6.55	4.99	10.06	9.32	10.7	11.65	5.79	7.6	11.32	6.06
ENSGALG00000002358	0.99	1.14	1.05	1.72	3.54	2.91	5.39	4.39	1.53	1.32	3	1.85	2.74	1.58	2.12	0.73
ENSGALG00000002362	186.55	252.68	215.06	189.59	165.05	178.43	115.38	182.52	289.93	160.69	283.85	210	238.5	239.04	144.53	229.01
ENSGALG00000002363	119.4	116.55	150.65	109.88	129.66	138.18	95.9	72.59	146.4	110	141.76	136.02	100.39	149.46	132.27	116.83
ENSGALG00000002364	16.56	14.09	15.48	12.78	9.93	14.24	9.59	9.49	15.13	15.53	13.74	17.87	9.06	15.11	16.71	11.48
ENSGALG00000002369	0.03	0.14	0.1	0.07	0.1	0.04	0.13	0.14	0.03	0.15	0.03	0.1	0.03	0.24	0.08	0.1
ENSGALG00000002370	0.37	0	0	0	0	0	0.06	0.25	0.05	0	0	0.06	0.09	0	0	0
ENSGALG00000002371	4.74	3.54	3.47	4.01	5.06	4.81	6.09	5.39	4.25	4.25	4.34	4.24	3.83	4.57	5.08	3.06
ENSGALG00000002374	3.37	4.05	2.34	4.1	2.95	2.61	4.95	4.92	1.58	2.96	2.05	3.87	2.16	5.69	2.26	4.96
ENSGALG00000002375	9.03	6.95	9.04	8.75	4.05	9.13	5.02	7.65	8.19	10.92	6.41	11.31	5.68	9.48	10.41	8.82
ENSGALG00000002377	1009.23	1030.72	1118.61	856.33	1120.4	1405.14	846.21	855.68	1165.07	1254.86	1599.66	1302.05	1070.52	1092.25	1017.24	1039.63
ENSGALG00000002379	101.66	97.45	101.36	98.8	115.25	114.11	100.12	93.84	101.53	125.94	134.48	105.58	80.39	110.93	101.82	101.39
ENSGALG00000002383	15.33	31.06	7.47	23.48	6.59	6.2	7.6	14.79	12.64	5.9	13.72	21.54	18.16	20.69	7.35	23.68
ENSGALG00000002386	0.59	1.06	0.62	1.19	0.27	0.84	0.54	0.37	0.47	0.58	0.68	0.95	0.6	0.97	0.69	0.65
ENSGALG00000002388	28.47	32.33	47.6	48.57	43.42	58.14	38.22	35.91	37.1	31.69	44.46	36.11	41.63	55.77	29.13	43.81
ENSGALG00000002389	42.06	31.08	31.2	21.94	24.14	34.89	18.13	16.18	28.27	37.78	36.22	26.43	16.09	22.1	33.68	27.15
ENSGALG00000002390	1.04	1.16	0.41	1	1.02	0.91	0.7	0.73	0.87	0.85	0.98	0.91	1.4	0.9	1.09	0.59
ENSGALG00000002394	24.67	24.24	23.47	25.09	22.38	20.74	22.18	20.5	22.97	23.01	22.43	23.65	23.23	22.1	24.88	23.81
ENSGALG00000002395	0.23	1.45	2.51	0.91	2.19	2.12	2.09	0.76	1.8	0.37	2.54	1.93	1.82	0.56	1.52	3.17
ENSGALG00000002397	3.58	4.74	3.74	6.18	6.92	5.48	7.76	5.49	5.32	4.96	8.44	6.76	5.25	8.11	3.09	4.51
ENSGALG00000002399	25.6	20.57	21.33	24.36	23.11	23.69	17.22	13.19	19.34	20.04	24.6	25.26	18.77	24.51	19.57	21.38
ENSGALG00000002403	6.48	3.53	5.19	5.59	3.81	4.56	4.48	3.39	4.19	5.71	3.89	5.75	3.24	4.57	6.41	3.03
ENSGALG00000002407	0.15	0.16	0.08	0.12	0.1	0.17	0.08	0.14	0.05	0.11	0.19	0.21	0.02	0.07	0.19	0.09
ENSGALG00000002408	8.27	10.31	11.43	10.58	11.28	9.4	11.1	8.12	10.91	9.53	9.88	12.17	10.28	11.19	11.78	11.62
ENSGALG00000002412	108.72	80.38	112.3	85.9	102.9	125.55	77.95	56.61	121.65	122.98	120.27	108.14	84.75	71.47	150.59	79.89
ENSGALG00000002413	0	0.08	0	0	0.07	0.08	0	0.06	0	0.07	0.07	0	0	0	0	0.08
ENSGALG00000002414	11.6	11.94	13.41	10.43	11.24	11.74	11.92	11.17	13.75	11.43	10.98	18.15	8.8	13.64	15.67	12.79
ENSGALG00000002415	27.6	27.9	26.97	27.32	27.35	30.71	24.73	21.93	28.72	26.18	29.38	27.27	23.24	32.56	26.27	30.25
ENSGALG00000002417	45.22	43.78	43.22	43.91	43.97	39.76	36.32	33.76	44.84	41.93	42.88	39.72	39.99	36.74	43.89	34.2
ENSGALG00000002419	3.85	3.77	4.45	5.01	3.82	4.61	2.8	2.83	3.98	4.02	5.03	4.57	2.51	4.97	4.35	3.3
ENSGALG00000002421	33.1	44.03	48.29	33.32	36.45	36.94	52.03	31.3	40.81	31.46	31.18	36.35	38.25	51.09	37.33	34.98
ENSGALG00000002424	5.55	5.92	5.01	5.98	3.95	4.07	3.96	3.66	4.49	4.22	4.31	6.67	3.14	6.09	5.77	3.6
ENSGALG00000002426	15.26	17.97	17.89	16.53	23.23	17.46	14.85	17.7	22.95	17.73	19.29	20.58	20.8	25.04	18.4	29.87
ENSGALG00000002427	7.86	4.23	12.28	12.6	4.96	20.56	7.81	4.36	6.33	8.28	7.32	7.27	4.66	6.04	10.39	8.28
ENSGALG00000002428	1.02	1.14	0.81	1.33	0.81	1.68	0.75	0.7	0.27	0.9	0.48	1.45	0.45	0.32	0.94	0.43
ENSGALG00000002430	87.46	101.78	87.05	88.45	86.42	98.14	66.01	71.53	85.96	84.23	106.43	109.3	85.68	106.6	73.76	84.68
ENSGALG00000002431	34.28	43.28	47.99	17.47	18.55	29.76	30.33	17.97	12.58	40.17	18.75	59.01	16.6	49.21	8.94	29.48
ENSGALG00000002432	0	0	0	0	0.13	0	0	0	0	0	0	0	0	0	0	0
ENSGALG00000002437	4.11	3.07	4.88	4.25	3.64	3.31	5.95	4.55	4.89	7.02	4.64	5.16	5.56	4.04	5.35	4.09
ENSGALG00000002439	3.6	3.57	4.62	4.82	3.06	4.59	2.99	2.88	3.72	4.45	5.01	4.92	2.19	5.41	4.43	4.02
ENSGALG00000002442	105.12	61.89	117.07	93.13	98.62	139.68	77.52	45.97	107.3	153.62	117.61	120.3	69.05	56.88	172.28	76.87
ENSGALG00000002443	0.16	0.27	0.16	0.23	0.41	0.36	0.33	0.24	0.24	0.26	0.09	0.13	0.28	0.23	0.29	0.2
ENSGALG00000002445	17.13	13.54	14.32	15.23	14.58	18.24	13.24	11	18.36	16.58	17.69	18.81	11.24	13.67	20.24	12.58
ENSGALG00000002447	267.48	194.65	269.98	196.76	221.15	320.58	172.93	122.36	298.6	298.76	289.81	279.81	172.11	188.54	329.26	193.78
ENSGALG00000002448	162.95	189.83	173.09	156.47	176.03	178.22	135.77	132.38	196.2	129.02	220.74	159.43	154.81	204.61	132.25	185.73
ENSGALG00000002450	20.2	22.4	20.97	20.53	18.04	18.78	19	19.37	21.28	18.87	17.86	22	22.08	18.28	23.01	19.06
ENSGALG00000002452	5.66	6.98	3.99	8.12	9.75	5.56	15.37	7.12	3.65	5.12	5.06	4.7	9.11	7.39	5.45	8.45
ENSGALG00000002455	0.25	0.06	0.12	0.31	0.06	0.27	0	0.1	0.22	0.16	0	0	0.05	0.26	0.05	0.41
ENSGALG00000002457	36.17	32.85	35.1	40.74	32.7	31.09	35.02	37.74	33.97	37.66	30.44	36.84	33.21	38.12	41.71	33.87
ENSGALG00000002458	18.14	18.47	24.06	20.32	17.85	20.05	16.45	17.35	23.09	18.38	21	20.04	19.77	18.32	20.59	20.44
ENSGALG00000002461	2.08	3.46	3.37	2.18	3.55	2.64	4.54	3.11	2.75	3.43	2.53	1.85	3.02	2.39	3.12	2.38
ENSGALG00000002463	15.61	17.17	13.81	18.88	16.71	17.32	17.41	19.16	19.48	12.92	18.06	13.53	17.62	15.88	18.02	16.13
ENSGALG00000002466	3.54	2.76	2.06	3.67	1.69	2.74	2.95	3.44	2.67	2.79	2.04	3.71	2.7	2.82	2.6	2.4
ENSGALG00000002467	10.63	12.1	8.59	11.35	12.04	7.47	15.51	11.84	7.41	9.9	7.9	7.59	11.59	9.83	10.93	9.69
ENSGALG00000002469	14.83	13.19	15.79	18.74	12.75	18.35	14.62	15.15	16.59	15.46	18.97	18.82	13.06	19.71	17.34	16.5
ENSGALG00000002470	13.28	11.75	21.93	15.03	13.68	9.96	17.6	16.45	16.39	14.38	11.45	14.69	19.8	14.55	12.95	19.29
ENSGALG00000002473	23.42	21.58	11.82	21.1	22.53	27.7	11.19	10.21	13.2	14.98	17.63	26.93	9.73	12	16.26	11.97
ENSGALG00000002478	61.4	64.79	60.14	74.05	59.47	70	53.92	42	52.65	56.16	67.08	73.96	39.45	82.3	51.97	63.21
ENSGALG00000002479	4.46	3.93	5.41	4.71	3.86	9.66	3.78	2.24	3.92	5.36	4.71	3.14	2.45	3.52	4.97	3.96
ENSGALG00000002484	20.41	16.72	26.95	19.93	22.21	26.25	25.52	22.18	20.07	21.7	12.26	21.01	24.91	22.3	22.28	23.36
ENSGALG00000002485	81.7	74.99	94.34	60.53	84.5	83.39	69.73	64.48	87.2	87.81	96.23	80.9	86.07	71.71	89.82	81.13
ENSGALG00000002486	12.04	10.86	10.8	9.96	10.05	10.38	8.38	8.34	12.73	10.81	10.58	10	9.3	10	11.63	9.46
ENSGALG00000002487	18.25	16.53	15	26.84	17.86	25.57	11.58	10.99	14.28	17.09	16.88	20.39	12.76	20.86	15.57	14.3
ENSGALG00000002488	64	79.34	48.04	70.2	61.65	59.09	78.48	74.89	52.12	56.31	62.2	70.56	55.51	99.47	47.55	77.65
ENSGALG00000002489	8.46	7.36	7.82	10.2	5.72	8.79	5.39	5.77	7.33	9.56	7.98	10.44	5.51	7.78	9.18	6.42
ENSGALG00000002490	266.46	231.14	325.15	219.08	294.86	326.19	224.95	171.33	301.2	270.04	270.34	279.89	266.2	273.33	334.62	253.66
ENSGALG00000002492	16.11	10.38	16	12.61	8.11	14.24	8.59	8.4	13.18	19.09	9.83	15.62	7.81	10.96	16.02	12
ENSGALG00000002495	406.21	433.19	750.34	520.58	671.79	635.79	468.58	444.79	557.39	499.66	670.19	612.82	694.97	633.99	672.69	640.31
ENSGALG00000002496	0	0	0	0	0	0	0	0	0	0	0	0	0	0	0.15	0
ENSGALG00000002497	13.43	12.52	13.87	11.57	12.27	14.85	9.63	9.04	14.2	13.2	13.55	14.49	11.89	11.09	15.52	11.82
ENSGALG00000002499	7.19	6	7.41	7.58	5.79	6.62	5.72	4.6	8.03	7	6.99	7.78	5.13	7.57	7.71	5.8
ENSGALG00000002500	65.81	66.78	68.72	60.16	72.57	50.95	51.67	55.51	64.44	71.21	88.66	57.13	54.19	47.94	64.53	57.53
ENSGALG00000002501	13.71	11.75	18.44	11.01	20.4	18.14	12.77	8.21	19.39	15.48	19.19	13.55	13.85	18.83	15.02	17.03
ENSGALG00000002503	0	0	0	0	0.1	0	0	0	0	0	0.09	0	0	0	0	0
ENSGALG00000002504	5.39	4.69	5.5	5.99	5.04	5.84	4.94	3.57	5.01	5.72	5.66	5.84	3.47	5.57	5.65	4.31
ENSGALG00000002506	7.34	9.13	7.1	11.31	8.69	9.37	14.33	11.19	9.12	11.5	9.84	12.3	8.89	11.22	9.08	9.31
ENSGALG00000002507	0.18	0.06	0	0.06	0.12	0.07	0.11	0.15	0	0.27	0	0.18	0	0.05	0.05	0
ENSGALG00000002510	9.28	3.72	8.74	11.89	5.6	11.72	7.51	7.44	9.62	5.09	2.27	12.3	2.99	9.37	15.87	9.24
ENSGALG00000002511	0.15	0	0.2	0.1	0.1	0	0.23	0.2	0	0.13	0	0.05	0.04	0.3	0.12	0.11
ENSGALG00000002514	57.7	64.64	68.44	59.96	65.67	64.91	49.1	47.45	77.52	58.79	75.36	62.29	57	74.6	55.02	69.73
ENSGALG00000002515	3.35	3.35	2.29	3.45	3.51	2.72	4.33	2.91	2.23	2.89	2.75	2.66	4.12	5.95	3.21	3.22
ENSGALG00000002517	62.73	49.81	81.07	75.38	73.15	99.43	91.92	113.04	59.27	74.78	37.6	61.03	53.3	45.51	69.66	68.86
ENSGALG00000002519	4.99	6.12	5.21	5.08	6.3	5.22	6.55	4.74	4.71	3.88	7.61	5.7	3.71	4.97	4.03	4.63
ENSGALG00000002523	74.19	73.5	71.39	68.87	95.32	73.06	79.29	52.11	87.33	82	78.11	73.62	69.36	56.31	93.37	69.05
ENSGALG00000002524	33.81	38.66	43.39	42.44	45.06	40.33	33.13	34.49	35.64	30.7	52.3	36.13	32.83	52.4	31.15	41.88
ENSGALG00000002525	4.71	6.23	3.91	8.12	4.85	4.58	5.3	7.17	6.3	3.81	5.71	7.67	3.93	8.7	4.89	6.35
ENSGALG00000002527	11.19	8.53	11.98	7.74	7.22	9.15	7.38	5.28	14.03	10.55	8.78	11.6	6.2	10.89	11.1	6.69
ENSGALG00000002528	46.23	58.4	38.27	58.71	42.07	42.92	47.98	52.69	43.23	44.56	51.96	52.6	55.48	66.58	38.34	53.58
ENSGALG00000002529	16.03	14.84	26.44	20.58	21.63	20.99	21.91	13.8	17.01	21.67	16.4	20.87	17.3	26.74	21.1	21.06
ENSGALG00000002531	75.51	71.99	71.63	61.01	65.68	58.08	57.98	48.43	88	64.21	66.66	72.97	67.32	68.82	61.79	65.51
ENSGALG00000002532	5.12	5.2	4.32	4.88	4.48	3.77	6.75	4.63	4.33	4.46	3.54	4.35	5.39	5.9	5.72	6.14
ENSGALG00000002536	34.86	27.23	41.2	43.23	30.24	49.15	27.22	22.38	33.75	45.94	47.23	38.37	21.82	41.96	40.63	30.05
ENSGALG00000002539	1.02	0.91	0.76	1.1	0.95	0.95	0.94	0.65	0.87	0.9	0.41	0.82	0.78	1.02	1.28	0.88
ENSGALG00000002542	0	0	0	0	0	0	0	0	0	0	0	0	0	0	0	0
ENSGALG00000002543	8.51	8.62	8.84	9.13	7.58	8.65	8.05	6.17	8.14	8.17	8.99	10.1	5.59	10.84	9.85	7.38
ENSGALG00000002544	2.12	1.8	2.22	2.46	1.23	1.49	2.25	2.13	2.48	2.32	1.59	2.23	1.98	2.88	3.14	1.23
ENSGALG00000002546	15.41	17.11	15.81	14.56	19.89	17.98	26.82	25.54	12.28	17.29	14.99	15.8	16.61	18.82	16.11	13.18
ENSGALG00000002548	83.97	78.47	69.5	74.34	67.52	59.12	79.61	76.21	82.95	68.06	63.68	80.39	67.63	63.77	73.22	74.38
ENSGALG00000002549	8.73	14.1	8.43	17.39	6.27	8.46	9.3	14.31	8.94	5.11	12.49	13.8	9.68	19.49	7.23	14.88
ENSGALG00000002550	0	0	0	0	0.36	0	0	0	0	0.3	0	0	0	0	0	0.25
ENSGALG00000002551	0	0	0	0	0	0	0	0	0	0.04	0.09	0	0	0	0	0.03
ENSGALG00000002553	43.64	31.25	27.68	25.1	26.73	37.86	21.79	16.27	30.05	40.75	29.75	29.56	19.08	19.47	42.57	28.93
ENSGALG00000002554	13.54	10.98	8.17	13.51	10.38	9.6	14.35	14.02	7.6	11.38	12.08	14.78	9.83	16.76	10.71	9.39
ENSGALG00000002555	1.72	1.48	1.97	1.99	1.63	1.92	1.94	1.71	1.68	2.01	1.36	1.69	1.51	2.29	1.09	2.35
ENSGALG00000002556	0.93	0.85	0.76	1.75	1.95	1.01	1.55	1.46	0.6	0.72	0.74	0.98	1.59	2.09	0.92	1.42
ENSGALG00000002557	3.78	2.3	1.98	4.09	1.42	4.57	3.03	3.39	2.69	5.15	5.43	3.06	2.19	3.73	3.16	2.15
ENSGALG00000002558	5.87	3.65	8.2	8.81	6.81	5.15	7.49	4.68	8.59	3.73	5.2	3.12	6.96	3.63	3.86	4.49
ENSGALG00000002561	17.78	20.03	17.5	13.25	17.21	17.13	16.07	14.88	16.62	16.1	12.67	12.65	15.94	17.38	13.74	14.49
ENSGALG00000002562	9.62	9.29	9.06	10.55	6.44	6.69	11.73	8.11	10.59	9.89	5.54	8.7	6.91	9.39	10.26	6.94
ENSGALG00000002563	106.63	158.02	80.06	111.11	77.49	55.1	74.56	125.55	88.57	40.95	98.32	89.46	129.73	141.36	28.91	165.73
ENSGALG00000002564	22.39	21.98	19.04	18	18.76	14.77	32.41	14.83	18.98	19.61	12.7	21.77	18.18	26.87	26.14	16.88
ENSGALG00000002569	290.84	367.82	368.75	355.97	383.64	362.83	270.52	238.41	323.09	250.65	533.71	313.59	307.32	460.99	250.75	359.47
ENSGALG00000002570	3.39	4.69	2.92	5.26	3.67	2.27	6.43	5.67	3.55	3.18	3.8	4.95	4.25	4.99	3.74	5.19
ENSGALG00000002576	41.52	39.2	58.59	43.14	70.39	43.9	67.07	36.54	117.13	59.5	82.26	39.83	90.52	41.03	58.46	78.16
ENSGALG00000002577	0.06	0.06	0	0.11	0	0.19	0.15	0.18	0.15	0.1	0	0	0.17	0.05	0.13	0.08
ENSGALG00000002578	62.87	57.56	55.02	49.14	57.05	61.48	48.66	39.56	58.37	65.53	54.42	55.79	47.65	38.91	75.8	49.73
ENSGALG00000002579	4.37	4.56	2.32	4.72	4.8	5.17	4.87	2.32	3.95	4.45	1.86	7.79	3.81	5.54	2.91	3.75
ENSGALG00000002581	133.32	104.26	92.23	159.96	127.45	106.52	135.04	116.38	132.1	105.48	79.5	81.06	147.55	96.08	75.75	120.12
ENSGALG00000002583	11.01	13.3	9.1	12.83	4.88	5.97	5.03	9.84	11.51	7.82	10.61	18.98	8.51	13.14	6.6	11.27
ENSGALG00000002587	28.84	29.46	40.55	42.95	60.26	38.6	61.63	38.03	24.39	29.94	43.93	32.8	38.73	39.81	31.48	37.64
ENSGALG00000002588	145.31	99.71	110.27	92.48	91.66	158.31	108.57	61.14	100.18	152.2	87.05	127.43	76.55	79.36	155.2	87.67
ENSGALG00000002591	174.47	186.33	189.39	173.68	202.3	182.21	177.7	157.55	190.2	158.87	215.09	186.69	196.25	195.15	173.53	181.66
ENSGALG00000002594	1.53	1.33	1.37	1.96	1.71	2.44	1.82	1.67	1.71	1.08	1.39	1.72	1.29	2.76	1.52	0.6
ENSGALG00000002595	268.94	262.89	280.44	213.42	253.6	337.89	250.46	257.18	281.24	380.2	228.66	267.11	434.82	235.9	356.47	319.49
ENSGALG00000002597	0.15	0.08	0	0	0	0	0.07	0	0	0.06	0	0	0	0	0	0
ENSGALG00000002598	31.15	33	38.61	36.18	35.8	29.33	46.57	34.34	30.54	35.78	33.59	30.75	32.03	39.93	27.02	33.86
ENSGALG00000002599	10.61	12.86	10.53	10.46	21.34	15.99	9.09	5.67	15.86	9.66	25.15	12.16	12.1	18.72	12.42	11.78
ENSGALG00000002603	34.79	30.87	30.46	26.23	31.38	31.61	27.6	24.79	30.33	30.81	33.09	34.22	24.38	28.85	32.65	25.47
ENSGALG00000002605	157.88	208.75	190.24	144.65	142.45	169.48	151.85	233.62	290.13	274.64	275.29	261.17	296.22	231.23	249.72	277.07
ENSGALG00000002606	70.66	45.49	70.18	66.32	56.98	84.89	49.75	38.32	68.12	92.68	90.57	77.47	50.76	63.98	94.07	57.99
ENSGALG00000002610	6.05	5.79	4.95	7.5	6.61	6.8	10.54	8.7	4.45	7.2	4.91	4.94	7.92	5.87	4.42	4.6
ENSGALG00000002612	21.41	25.72	19.51	32.08	21.28	26.88	17.47	15.77	17.17	21.6	26.07	28.15	14.72	31.74	18.59	24.51
ENSGALG00000002615	23.7	26.61	19.46	28.72	13.74	17.24	16.04	28.71	21.25	18.91	27.04	31.55	20.64	29.95	19.93	31.44
ENSGALG00000002616	32.92	23.24	34.25	29.42	29.6	40.33	22.53	16.47	28.02	33.35	31.32	34.08	20.29	29.86	33.8	26.37
ENSGALG00000002618	2.28	2.71	3.33	3.04	2.8	3.81	4.58	4.63	2.66	3.25	3.25	3.07	4.49	3.62	2.03	2.42
ENSGALG00000002621	4.49	3.59	3.52	4.42	3.2	4.51	4.05	3.04	3.78	4.37	3.68	5.14	2.74	3.52	5.07	2.66
ENSGALG00000002622	7.42	7.63	6.72	8.19	4.99	6.08	6.21	6.86	5.54	5.43	4.79	7.59	6.94	6.71	6.45	6.73
ENSGALG00000002623	5.29	3.63	3.54	4.14	4.42	4.32	6.08	6.6	3.11	3.76	4.03	4.44	4.07	7.57	4.39	4.89
ENSGALG00000002624	15.6	15.04	18.2	18.89	20.55	16.88	16.41	14.55	16.93	18.84	26.75	20.31	13.7	21.74	14.87	24.47
ENSGALG00000002630	7.32	6.56	5.98	7.58	5.72	5.77	6.08	5.01	5.3	4.69	6.19	7.8	6.8	5.98	6.96	5.57
ENSGALG00000002631	21.9	17.4	19.66	17.41	13.81	15.83	10.59	9.79	14.53	22.41	17.14	20.56	13.07	11.08	33.07	11.21
ENSGALG00000002632	2.96	3.06	2.45	3.28	3.13	3.57	4.55	3.62	3.35	3.42	2.6	3.81	2.62	5.52	3.37	2.74
ENSGALG00000002634	14.3	15.24	17.64	14.22	16.2	16.62	16.88	13.39	18.07	12.52	15.53	18.84	15.78	15.24	17.09	16.06
ENSGALG00000002637	1.89	6.63	1.67	6.9	4.02	11.83	7.1	11.28	1.96	1.38	2.1	4.15	3.36	7.2	1.87	11.42
ENSGALG00000002638	9.59	10.54	7.08	6	6.8	7.29	12.49	9.02	5.72	6.76	5.72	5.73	7.12	10.38	8.59	7.96
ENSGALG00000002639	10.1	2.38	0	4.45	4.64	3.36	2.79	0.11	2.19	3.38	4.25	4.51	0	6.45	4.47	2.04
ENSGALG00000002643	1.58	0.7	0.61	0.98	0.21	0.4	0.65	3.48	1.51	0.5	0.47	1.43	0.64	1.48	0.45	1.71
ENSGALG00000002644	906.04	911.26	941.68	838.61	810.86	849.94	922.18	1130.25	752	885.18	752.91	942.17	1156.46	988.69	704.63	1150.29
ENSGALG00000002645	0.1	0.07	0.17	0.23	0.1	0.11	0.12	0.08	0.15	0.56	0.09	0.07	0.03	0.41	0.11	0.17
ENSGALG00000002646	0.89	0.9	1.07	0.58	0.41	0.68	0.63	0.79	0.48	0.85	1.19	0.82	0.57	1.1	0.79	0.57
ENSGALG00000002647	68.21	50.57	90.44	63.18	59.79	154.52	41.8	26.77	56.24	117.44	129.29	87.31	34.63	64.32	104.09	62.99
ENSGALG00000002648	0	0	0	0.33	0.17	0.21	0.56	0	0	0.31	0	0.25	0.29	0.15	0	0
ENSGALG00000002649	15.46	15.63	16.52	18.21	14.88	17.81	13.32	11.77	14.51	15.99	17.71	19.7	12.12	18.72	15.55	15.22
ENSGALG00000002651	14.25	16.63	11.6	14.49	10.55	9.96	16.46	20.73	11.92	10.03	10.57	13.67	14.17	17.29	7.63	14.82
ENSGALG00000002653	7.48	7.77	8.85	10.04	7.96	9.65	7.48	6.62	8.2	7.35	8.12	10.14	6.06	9.41	6.74	7.48
ENSGALG00000002655	17.38	11.75	25.93	16.09	11.06	26.42	12.28	10.09	21.91	22.92	22.3	20.77	8.93	21.18	20.46	14.37
ENSGALG00000002656	53.94	42.88	49.47	46.58	48.67	65.7	41.55	31.71	45.6	61.87	61.67	56.71	31.18	49.95	66.5	43.19
ENSGALG00000002659	30.7	33.19	40.17	28.5	39.23	33.89	29.22	26.6	37.48	28.27	41.75	34.75	30.28	38.46	28.5	31.34
ENSGALG00000002661	420.36	400.2	488.47	379.78	433.36	472.19	308.36	283.99	518.04	463.08	524.13	459.8	397.45	456.21	512.92	428.37
ENSGALG00000002663	2.39	2.7	3.35	3.03	2.51	4.09	2	1.57	2.8	2.54	3.97	3.54	1.84	4.02	3.02	2.08
ENSGALG00000002666	29.27	20.75	22.37	22.73	24.35	23.8	20.16	14.92	20.88	26.91	24.19	23.98	25.28	17.82	26.69	19.89
ENSGALG00000002667	30.62	25.92	21.46	28.84	26.27	26.41	40.2	42.95	21.32	26.76	27.82	22.16	35.02	32.92	26.7	24.41
ENSGALG00000002671	0.14	0.02	0.12	0.1	0.21	0.13	0.11	0.17	0.13	0.2	0.11	0.04	0.13	0.2	0.06	0.2
ENSGALG00000002675	8.9	10.35	9.38	5.36	9.43	3.99	12.27	3.62	6.39	4.48	3.54	5.49	6.27	5.11	7.07	4.26
ENSGALG00000002678	5.86	4.36	5.34	4.86	4.82	3.68	5.61	5.7	4.43	3.63	4.22	2.14	4.79	4.79	4.21	3.27
ENSGALG00000002679	9.72	7.33	11.63	7.11	10.95	20.08	3.63	3.91	8.47	9.68	12.63	6.91	5.54	5.27	8.4	6.53
ENSGALG00000002682	8.51	7.27	8.46	6.07	5.12	4.88	4.58	4.21	9.17	8.12	7.94	10.43	5.16	8.03	8.33	5.5
ENSGALG00000002683	44.53	42.93	59.8	49.61	64.56	54.75	58.2	38.25	60.14	47.27	57.99	45.65	51.63	50.59	70.46	47.39
ENSGALG00000002686	17.58	18.44	20.5	16.01	14.48	18.95	13.75	12.31	14.14	17.79	17.63	17.03	13.53	18.15	16.69	18.08
ENSGALG00000002688	0.22	0.23	0.44	0	0.64	0	0.2	0	0.38	0	0.18	0.21	0	0.18	0	0.15
ENSGALG00000002689	17.78	21.66	20.48	18.19	21.99	21.5	16.84	12.29	22.28	17.6	21.98	18.47	19.24	22.59	16.14	19.04
ENSGALG00000002690	11.32	10.21	10.97	10.95	7.73	8.95	8.88	7.86	10.57	10.3	7.91	12.22	8.97	9.79	11.06	8.32
ENSGALG00000002692	0	0.21	0.34	0.14	0.33	0	0.31	0.17	0	0.06	0.18	0	0.16	0.06	0	0.25
ENSGALG00000002693	15.61	9.47	14.65	15.04	12.07	18.86	8.81	5.53	12.05	13.57	13.2	18.78	8.44	14.85	15.12	9.94
ENSGALG00000002695	17.81	16.6	21.03	23.03	17.13	21.86	20.64	14.76	14.71	19.11	17.96	25.47	11.78	22.25	18.61	16.07
ENSGALG00000002699	17.22	17.02	16.19	18.37	11.45	11.87	11.89	13.43	17.22	13.4	9.26	19.13	11.22	16.8	12.17	15.04
ENSGALG00000002701	25.44	33.96	41.37	32.23	39.06	36.15	26.9	26.11	41.75	27.87	50.12	33.1	31.08	45.84	25.99	36.28
ENSGALG00000002703	73.1	81.76	87.61	74.22	85.38	74.29	82.74	66.87	81.38	74.57	81.84	77.65	76.01	98.99	71.85	89.8
ENSGALG00000002705	144.59	128.96	179.71	146.04	162.35	189.57	133.38	96.64	157.23	171.19	178.55	162.07	116.95	167.46	185	148.07
ENSGALG00000002706	3.48	2.65	4.66	3.8	2.58	3.98	3.1	2.85	4.47	4.48	3.61	4.79	2.24	3.67	4.45	3.84
ENSGALG00000002707	3.14	3.59	2.72	2.47	2.36	2.09	3.44	2.84	2.15	3.38	1.77	2.92	2.59	2.41	1.84	2.77
ENSGALG00000002708	41.06	22.04	46.95	27.57	74.37	95.11	39.56	17.08	51.99	51.43	59.4	47.73	30.13	16.87	113.75	20.97
ENSGALG00000002709	73.3	65.5	59.33	62.54	79.24	79.85	67.66	52.29	70.07	51.51	81.76	63.74	61.28	61.84	71.38	63.06
ENSGALG00000002710	66.36	46.42	59.17	53.2	54.02	79.82	44.46	30.06	61.78	92.12	66.14	68.91	30.23	48.69	94.77	41.15
ENSGALG00000002714	0.02	0.11	0.27	0.11	0.02	0.07	0.08	0.02	0.1	0.3	0.1	0.17	0.05	0.04	0.05	0.18
ENSGALG00000002719	27.82	23.66	27.99	28.2	29.2	32.8	25.37	20.61	29.59	29.18	32.83	30.64	18.69	31.27	31.42	22.82
ENSGALG00000002722	40.8	32.99	30.58	30.12	34.88	14.99	43.04	42.9	48.02	26.66	38.98	29.6	27.47	19.91	33.78	39.03
ENSGALG00000002723	13.49	10.12	10.06	11.05	10.21	11.65	8.86	6.6	10.72	10.9	10.82	11.27	8.32	9.04	12.54	8.05
ENSGALG00000002725	46.34	44.72	33.21	39.68	48.02	44.65	32.62	23.73	37.63	42.94	37.6	31.82	39.93	25.83	45.64	36.97
ENSGALG00000002726	19.01	14.64	17.31	16.52	14.97	20.34	14.26	12.02	17.32	20.8	17.73	21.69	12.17	16.81	20.51	13.85
ENSGALG00000002728	4.89	4.68	8.12	3.03	12.77	8.79	5.68	1.5	6.19	8.79	14.95	3.68	3.05	6.47	10.24	4.75
ENSGALG00000002729	8.28	9.49	11.6	6.26	10.52	14.12	5.78	4.87	6.98	8.13	12.37	7.6	5.8	9.37	8.25	9.17
ENSGALG00000002734	62.09	53.91	63.86	45.81	51.43	58.76	41.06	41.47	66.75	66.63	68.34	74.84	54.52	55.13	63.99	52.15
ENSGALG00000002735	32.25	30.23	29.67	35.59	34.21	34.5	33.42	28.83	35.39	33.81	37.25	33.15	32.09	32.83	35.52	33.35
ENSGALG00000002739	13.8	15.53	12.47	17.2	14.7	17.91	13.92	11.25	10.68	14.18	16.47	16.6	10.55	17.45	13.67	10.49
ENSGALG00000002742	0.71	0.33	0.51	0.42	0.3	0.38	0.38	0.23	0.31	0.44	0.4	0.52	0.25	0.51	0.35	0.56
ENSGALG00000002744	0.31	0.37	0.14	0.21	0.26	0.14	0.5	0.48	0.23	0.12	0.23	0.26	0.05	0.15	0.04	0.14
ENSGALG00000002750	47.75	38.96	62.09	39.78	46.54	64.05	43.4	21.25	60.28	58.96	62.68	50.6	34.48	53.22	60.27	39.09
ENSGALG00000002759	17.32	11.68	11.09	13.9	11.38	13.93	12.96	10.95	13.32	15.35	12.1	13.09	9.97	13.42	14.84	10.99
ENSGALG00000002761	13.98	15.23	17.07	19.46	14.84	17.72	15.51	13.76	15.35	18.56	15.27	18.44	14.95	20.33	17.75	17.26
ENSGALG00000002762	6.69	5.48	3.83	5.72	3.89	5.05	3.72	4.41	4.78	4.66	3.89	5.86	3.46	4.89	4.02	3.96
ENSGALG00000002763	11.15	8.75	5.98	5.41	11.6	13.22	6.64	5.65	10.36	8.82	18.76	7.03	7.01	4.9	8.83	7.41
ENSGALG00000002764	40.53	61.23	39.98	55.85	38.57	36.16	47.74	55.14	39.38	31.63	48.5	48.96	41.53	70.09	30.74	56.27
ENSGALG00000002765	37.15	28.74	29.68	35.48	25.17	36.39	25.16	19.27	25.66	36.01	24.08	39.1	22.38	30.89	30.51	25.09
ENSGALG00000002766	4.23	4.35	1.22	4.76	1.74	1.06	3.72	2.67	5.53	1.64	1.74	2.69	3.3	2.8	1.47	3.35
ENSGALG00000002769	8.09	6.69	5.85	13.93	8.46	9.52	7.51	7.92	4.41	7.15	5.31	9.65	8.54	12.04	5.02	4.19
ENSGALG00000002771	606.44	518.06	740.01	715.9	718.59	1089.01	650.59	602.28	561.93	638.97	813.74	846.02	576.01	512.25	833.42	631.04
ENSGALG00000002773	88.24	103.59	103.21	93.15	102.74	89.99	80.14	82.1	95.38	79.83	106.79	86.83	100.45	103.45	83.46	97.77
ENSGALG00000002774	158.66	163.83	194.22	187.18	175.06	190.28	196.95	162.92	176.92	193.26	168.75	186.06	152.71	209.29	187.51	184.78
ENSGALG00000002775	125.73	104.97	104.64	74.14	106.18	143.27	75.7	54.84	110.51	146.19	112.36	99.38	93	69.5	147.04	111.45
ENSGALG00000002781	3.71	5.42	5.33	5.75	5.29	5.71	2.03	2.46	4.93	2.22	6.41	5	2.37	7.42	2.88	3.52
ENSGALG00000002783	64.36	53.67	42.72	46.08	39.84	56.38	46.33	39.87	58.53	57.95	48.16	79.3	39.97	43.45	75.98	42.4
ENSGALG00000002784	26.45	26.06	32.35	33.36	40.15	32.8	33.94	26.37	30.85	25.74	27.15	31.16	30.8	25.7	31.02	28.46
ENSGALG00000002786	5.69	6.11	5.25	8.4	3.85	4.11	5.05	8.14	7.22	5.64	7.81	11.55	4.03	7.92	5.52	7.81
ENSGALG00000002789	2.49	2.05	1.98	2.14	1.59	2.14	1.83	1.64	1.91	2.08	2.8	1.44	2.1	1.83	1.7	1.72
ENSGALG00000002790	6.51	7.97	5.68	5.87	5.15	4.09	7.52	7.69	4.1	5.15	2.86	5.23	6.23	6.66	5.01	5.16
ENSGALG00000002792	33.33	41.63	32.89	15.52	38.27	23.77	40.48	25.14	22.92	21.77	29.22	12.22	26.85	16.62	29.16	29.7
ENSGALG00000002797	314.67	377.59	502.12	207.61	516.72	312.5	237.92	92.35	611.24	238.33	435.94	261.04	454.01	363.39	235.08	348.62
ENSGALG00000002798	9.75	7.91	6.66	9.18	6.58	8.18	6.4	6.53	6.68	6.98	6.2	10.17	6.64	8.13	8.07	5.34
ENSGALG00000002800	0.11	0.29	0.28	0.73	0.81	0.31	0.26	0.51	0.4	0.49	0.5	0.38	0.44	0.29	0.53	0.17
ENSGALG00000002802	62.15	40.79	60.09	42.34	50.59	59.31	31.85	24.44	62.86	76.54	69.76	72.75	47.25	31	87.07	50.92
ENSGALG00000002803	40.12	36.36	31.8	30.86	32.89	32.74	29.59	26.48	36.03	33.44	33.34	36.76	28.04	34.41	31.78	32.4
ENSGALG00000002804	1.75	2.12	1.34	1.31	0.97	1.28	1.11	1.98	0.95	1.57	1.11	2.25	1.84	2.5	1.71	1.93
ENSGALG00000002813	3953.9	3921.38	3846.62	3531.73	3313.95	3487.67	3695.79	4783.58	3152.14	3772.08	2974.3	3686.25	4669.39	4184.34	2971.18	4653.37
ENSGALG00000002816	43.84	34.45	34.14	34.23	34.91	40.9	40.02	26.97	35.4	43.88	35.45	46.67	25.33	28.28	49	36.24
ENSGALG00000002818	23.82	16.39	26.95	16.26	15.68	19.64	16.99	9.81	42.43	26.25	24.61	31.43	14.6	20.1	30.79	17.31
ENSGALG00000002820	14.27	17.38	15.93	18.5	14.35	16.9	14.11	15.81	15.11	13.49	18.71	17.88	16.88	18.29	14.6	17.88
ENSGALG00000002827	32.65	29.38	32.07	25.31	31.98	34.74	31.72	23.66	33.41	33.02	34.85	38.62	29.74	32.17	35.65	30.25
ENSGALG00000002830	19.21	16.46	17.66	18.66	13.2	14.16	15.8	18.29	16.67	21.42	20.4	26.19	15.63	21.06	20.02	18.69
ENSGALG00000002831	7.04	6.88	5.58	6.5	5.86	7.06	8.36	6.37	5.75	7.24	4.35	8.62	5.61	6.8	7.23	5.26
ENSGALG00000002832	95.05	93.49	115.56	171.98	149.73	103.38	119.37	88.44	187.41	86.88	160.68	102.98	102.43	76.68	156.17	117.93
ENSGALG00000002836	25	22.35	23.27	21.77	22.81	26.34	20.29	14.07	23.18	23.37	23.86	23.97	21.1	22.89	25.11	22.05
ENSGALG00000002837	2180.15	2302.3	2101.32	2163.11	1831.87	1934.88	2063.58	2499.47	2183.13	2384.95	2150.62	2129.92	2697.36	2518.93	1963.3	2912.11
ENSGALG00000002840	0	0.06	0.03	0.07	0	0.04	0.09	0.11	0.14	0	0.03	0.17	0.03	0.03	0.03	0
ENSGALG00000002841	13.35	13.14	13.56	13.2	13.16	15.01	11.78	10.17	14.09	14	12.12	16.54	11.72	17.1	14.09	13.89
ENSGALG00000002843	0	0	0	0	0	0	0	0	0	0	0	0	0	0	0	0
ENSGALG00000002845	0.33	0.11	0.14	0.12	0.05	0.08	0.05	0.17	0.28	0.08	0.08	0.07	0.12	0.2	0	0.17
ENSGALG00000002846	25.57	17.12	19.57	17.73	16.95	17.86	19.73	14.09	20.73	22.43	19.85	19.55	14.52	18.06	28.26	16.78
ENSGALG00000002848	0	0	0	0	0	0	0	0	0	0	0	0	0	0	0	0
ENSGALG00000002849	30.23	22.32	39.34	38.44	31.25	40.5	42.51	42.49	28.52	29.84	21.14	35.09	33.41	34.6	30.16	35.75
ENSGALG00000002850	7.74	8.17	8.96	11.31	6.83	9.86	5.91	8.05	7.78	8.12	8.65	11	6.11	12.65	7.16	9.15
ENSGALG00000002853	48.05	54.6	48.99	48.32	49.03	50.18	41.03	47.03	54.68	47.85	67.8	49.1	52.28	51.66	51.29	54.57
ENSGALG00000002854	0.96	0.99	0.9	1.21	0.87	1.01	1.1	0.66	0.65	0.95	0.56	1.09	0.61	1.34	1.01	0.86
ENSGALG00000002855	1.23	1.31	1.14	0.81	1.76	1.38	2.76	1.46	0.42	1.41	0.86	1.25	0.93	1.11	0.85	1.33
ENSGALG00000002856	34	37.73	36.9	34.97	35.09	33.79	34.65	30.37	44.2	39.28	36.73	40.93	38.44	41.52	40.33	39.03
ENSGALG00000002860	0	0	0	0	0	0	0	0	0.41	0.2	0	0	0	0.39	0	0
ENSGALG00000002861	27.58	23.32	27.74	22.67	21.73	24.87	20.85	18.17	21.3	29.53	26.21	29.37	19.66	22.4	30.31	20.12
ENSGALG00000002863	72.96	79.2	77.72	68.95	52.71	73.61	53.2	54.08	70.1	64.35	82.22	95.1	49.19	89.62	67.82	68.21
ENSGALG00000002864	0.29	0.3	0.34	0.57	0.48	0.15	0.21	0.3	0.24	0.24	0.4	0.26	0.3	0.63	0.52	0.32
ENSGALG00000002866	10.23	10.39	8.78	10.04	9.98	8.6	9.57	7.15	7.77	9.43	7.62	8.99	7.17	11.14	8.24	7.49
ENSGALG00000002868	3097.77	3130.7	2960.73	2796.31	2462.6	2935.99	2917.8	3625.49	2444.14	2834.67	2525.84	2926.43	3539.51	3589.73	2298.54	3668.6
ENSGALG00000002870	26.68	24.86	28.14	28.8	22.57	25	23.59	21.48	29.3	28.64	27.5	31.47	23.3	26.7	28.03	29.67
ENSGALG00000002877	9.27	8.32	9.64	11.4	7.88	8.16	7.1	6.75	8.59	7.77	8.48	9.05	8.25	10.04	8	7.87
ENSGALG00000002878	5.84	4.82	4.74	6.76	3.51	6.55	4.96	4.92	4.75	6.35	4.2	7.66	3.83	7.05	6.22	4.54
ENSGALG00000002880	36.27	34.35	34.24	35.62	33.68	35.53	28.19	29.13	34.58	34.7	38.48	37.12	34.49	39.05	30.77	37.37
ENSGALG00000002881	32.3	31.65	46.99	39.64	45.25	39.15	39.18	28.43	39.25	38.39	62.47	37.46	38.79	44.93	38.67	42.59
ENSGALG00000002882	14.84	11.47	12.77	14.15	17.46	16.84	13.97	11.79	16.43	16.71	18.96	15.24	14.15	17.29	13.87	11.23
ENSGALG00000002883	8.76	7.06	9.18	8.37	6.84	9.49	6.82	6.29	8.99	10.92	8.46	9.11	6.08	8.76	8.63	8.53
ENSGALG00000002886	0	0	0.12	0	0	0	0.11	0.05	0	0	0	0.06	0.1	0	0.15	0.05
ENSGALG00000002888	6.09	3.48	5.04	5.08	4.39	6.12	3.31	2.78	5.16	5.75	5.35	5.16	3.54	4.1	6.39	3.09
ENSGALG00000002891	150.14	118.15	161.22	128.86	161.06	201.37	148.62	143.65	148.88	152.85	144.83	135.77	138.9	124.54	126.61	141.21
ENSGALG00000002892	5.89	5.3	5.81	7.59	6.28	7.21	7.58	4.74	8.32	5.83	9.62	7.19	3.71	7.17	6.8	6.6
ENSGALG00000002893	0.7	1.16	0.96	1.23	0.5	3.28	1.44	1.58	0.93	0.53	0.46	1.85	0.4	2.24	0.68	0.89
ENSGALG00000002897	12.88	7.64	14.62	12.53	7.76	15.78	7.4	2.32	9.37	18.52	10.78	15.42	4.03	18.04	15.38	8.7
ENSGALG00000002899	44.45	36.77	47.83	31.78	32.89	44.9	19.39	16.87	47.58	38.11	54.94	43.1	29.85	32.8	41.91	37.6
ENSGALG00000002900	8.25	6.98	7.15	10.38	7.35	9.33	9.71	8.08	6.82	5.26	5.05	8.27	5.33	9.25	7.53	11.15
ENSGALG00000002904	9.92	8.87	8.34	12.09	10.63	11.51	13.88	11.73	9.5	12.93	13.15	10.13	10.2	15.3	7.64	12.4
ENSGALG00000002906	65.57	71.6	58.66	71.63	65.36	66.03	47.68	38.94	69.32	58.73	66.28	72.19	51.46	68.69	54.39	52.44
ENSGALG00000002907	0	0	0	0.44	0.1	0	0.3	0	0	0	0	0.21	0.08	0	0.17	0
ENSGALG00000002908	8.27	10.19	9.96	7.52	10.52	10.08	5.63	5.64	12.97	6.07	16.61	7.22	9.14	12.31	6.18	7.21
ENSGALG00000002911	4.03	6.51	6.71	6.06	11.26	4.21	14.4	7.59	9.86	7.29	5.31	11.38	8.87	8.98	8.59	4.84
ENSGALG00000002913	26.38	19.68	27.96	11.51	13.03	18.2	9.58	5.24	41.12	32.88	30.23	40.55	6.46	29.96	43.13	14.43
ENSGALG00000002919	22.8	20.34	20.25	19.07	17.4	18.31	18.15	16.93	20.3	23.52	20.57	18.05	17.51	15.92	23.06	21.56
ENSGALG00000002921	17.36	16.95	16.39	15.31	17.68	15.08	17.48	12.33	17.93	13.46	18.04	19.38	14.5	14.69	18.21	15.35
ENSGALG00000002922	19.37	16.27	18.7	16.07	15.79	15.36	21.08	15.79	15.94	16.5	13.31	18.87	14.52	16.33	16.47	15.19
ENSGALG00000002925	297.36	258.13	366.63	263.57	340.24	405.05	234.36	207.14	332.53	310.33	359.54	328.81	302.32	283.25	346.03	296.9
ENSGALG00000002929	25.73	22.04	23.26	24.79	18.23	27.58	18.49	17.77	22.49	23.9	25	27.93	15.66	26.75	23.54	22.16
ENSGALG00000002931	130.96	117.71	168.61	57.52	171.41	194.25	23.23	71.95	58.25	139.82	465.93	47.13	112.05	27.59	129.07	76.37
ENSGALG00000002932	1058.31	1151.44	1201.3	938.63	1031.21	1105.87	913.6	1163.64	1063.72	1069.04	1146.77	975.92	1475.03	1166.35	854.39	1326.2
ENSGALG00000002937	59.11	65.69	67.06	58.63	61.98	60.4	51.68	50.23	71.01	54.4	72	66.4	57.11	67.14	58.78	57.86
ENSGALG00000002942	11.38	9.09	9.91	11.72	7.66	13.34	8.2	7.83	8.77	10.45	10.01	11.24	5.96	12.08	10.43	10.81
ENSGALG00000002943	51.65	45.59	52.18	41.07	41.59	44.86	38.11	33.03	57.01	47.61	45.18	51.56	40.85	47.64	53.98	46.1
ENSGALG00000002944	0.18	0.1	0.16	0.23	0.24	0.31	0.17	0.08	0.22	0.12	0.06	0.29	0.08	0.19	0.18	0.09
ENSGALG00000002945	3.25	2.84	2.82	2.68	1.8	1.76	1.67	2.01	2.91	2.56	2.09	3.34	1.66	3.28	2.21	1.99
ENSGALG00000002952	2.65	3.95	3.08	3.23	3.55	2.51	2.5	3.51	2.32	3.29	3.12	3.58	1.71	4.4	2.04	3.04
ENSGALG00000002954	12.53	10.15	11.81	12.95	9.9	13.92	9.66	8.76	9.34	14.12	8.1	15.55	8.75	12.73	13.84	11
ENSGALG00000002955	11.52	12.1	7.7	15.04	8.88	9.45	7.17	7.23	10.02	8.5	7.65	11.42	8.37	11.8	8.71	7.44
ENSGALG00000002957	0.03	0.03	0	0.03	0.08	0.06	0.05	0	0.03	0	0.03	0.03	0.07	0.03	0	0.11
ENSGALG00000002958	0.91	1.18	0.78	1.2	0.87	0.46	1.41	0.88	1.11	0.73	1.21	1.01	1.13	0.97	0.98	1.6
ENSGALG00000002959	30.19	24.96	34.57	32.99	32.35	42.46	29.08	24.69	23.58	38.35	30.01	38.09	22.18	35.97	33.56	33.68
ENSGALG00000002960	0.41	0.28	0.47	0.27	0.33	0.22	0.24	0.33	0.24	0.24	0.71	0.13	0.26	0.29	0.16	0.15
ENSGALG00000002963	10.15	13.97	9.34	10.15	19.09	8.59	27.26	11.93	13.19	11.83	7.7	11.88	10.43	14.58	11.78	11.02
ENSGALG00000002964	36.77	34.88	39.49	34.07	34.75	35.72	33.78	28.66	34.99	33.83	34.05	35.45	31.75	38.2	36.48	34.93
ENSGALG00000002967	11.75	13.98	10.18	13.53	9.58	10.97	11.63	12.3	10.79	8.7	13.34	11.29	10.59	17.23	10.86	11.17
ENSGALG00000002968	8.63	7.01	6.89	7.28	6.56	9.12	6.14	4.46	6.47	6.77	5.94	8.47	5.61	6.36	6.06	5.88
ENSGALG00000002969	38.83	33.07	37.26	34.67	29.82	36.37	27.83	32.17	32.87	38.48	30.7	38.68	28.7	35.99	35.51	30.74
ENSGALG00000002971	15.91	12.15	11.2	12.85	9.39	12.41	8.11	8.78	13.02	13.09	10	15.68	8.44	10.91	12.46	9.5
ENSGALG00000002973	25.98	25.56	27.42	31.07	23.81	28.68	21.85	20.71	22.17	22.75	31.19	29	19	30.67	24.14	26.18
ENSGALG00000002974	0.07	0.04	0.12	0.14	0.05	0.15	0.04	0.11	0.12	0.11	0.06	0.08	0.07	0.3	0.11	0.11
ENSGALG00000002980	5.85	5.84	6.27	5.33	7.04	6.96	4.26	4.26	7.4	5	6.93	5.47	5.28	9.38	4.93	4.17
ENSGALG00000002981	5.82	5.2	8.53	7.1	6.05	9.45	4.93	4.73	5.45	7.16	7.96	7.85	3.87	8.2	6.62	6.36
ENSGALG00000002982	8.92	12.71	7.49	14.23	8.92	4.71	9.68	10.55	21.08	6.63	10.31	10.68	11.04	10.85	10	11.61
ENSGALG00000002984	36.39	34.48	36.26	41.92	41.58	40.35	38.2	43.99	44.23	42.05	45.41	38.28	38.88	36.8	41.15	39.22
ENSGALG00000002985	17.1	18.11	16.27	20.75	17.96	20.91	15.64	13.78	17.84	15.33	22.75	20.81	16.86	21.73	16.68	21.17
ENSGALG00000002987	6.66	6.47	5.45	9.36	5.76	5.32	3.83	4.23	10.83	2.88	5.49	4.7	8.49	5.01	2.16	9.36
ENSGALG00000002988	0.71	1.65	1.11	0.71	1.6	1	0.74	0.67	0.45	1.16	2.77	1.08	1.49	0.96	0.84	1.09
ENSGALG00000002990	493.66	528	638.44	465.98	590.01	659.35	408.29	454.86	559.53	559.09	749.5	525.48	555.6	527.66	559.17	548.82
ENSGALG00000002992	1.14	1.52	2.48	1.93	1.47	1.04	1.89	2.07	0.99	0.97	2.22	1.69	0.82	2.21	0.72	1.28
ENSGALG00000002993	0.46	0.15	0.42	0.25	0.37	0.44	0.31	0.1	0.1	0.22	0.5	0.16	0.54	0.71	0.34	0.24
ENSGALG00000003003	11.5	14.79	14.16	9.11	10.99	9.15	14.42	8.31	7.32	9.13	4.72	14.37	7.23	15.15	6.95	15.64
ENSGALG00000003005	0.31	0.92	0.69	0.7	1.1	0.95	1.15	0.82	0.37	0.7	0.55	0.34	0.62	1.26	0.25	1.06
ENSGALG00000003010	24.39	29.7	29.11	24.66	26.63	23.64	21.83	20.12	32.05	21.87	31.16	27.75	23.34	30.75	25.14	28.37
ENSGALG00000003011	30.36	21.24	28.93	21.13	20.13	33.48	18.67	9.73	18.1	40.83	24.77	31.85	18.13	14.23	40.35	18.37
ENSGALG00000003013	0	0.15	0.15	0	0	0.32	0.07	0.18	0.07	0	0	0	0.11	0	0	0
ENSGALG00000003014	2.2	3.33	2.24	3	2.37	4.02	3.74	2.2	1.88	2.31	2.5	1.32	2.14	4.74	1.9	3.19
ENSGALG00000003015	32.28	44.8	33.14	52.32	95.72	41.22	158.77	84.4	46.17	25.87	43.47	41.06	60.7	56.11	36.29	44.56
ENSGALG00000003016	0.94	1.2	1.6	0.77	1.38	1.56	1.62	2.08	1.99	1.17	1.5	1.08	2.58	1.73	1.41	1.23
ENSGALG00000003021	1.04	1.5	1.05	1.7	1.2	2.17	1.12	1.28	0.83	1.28	0.99	1.65	1	1.65	1.08	1.02
ENSGALG00000003022	35.31	19.76	25.99	26.26	20.56	35.43	22.82	7.97	31.72	50.88	29.21	39.26	16.53	17.92	42.58	14.57
ENSGALG00000003024	15.55	16.78	18.17	18.08	16.8	17.12	17.68	15.99	20.17	16.98	17.66	21.05	17.53	20.33	20.21	19.04
ENSGALG00000003025	0.61	0.4	1.21	0.69	0.33	0.84	0.39	0.31	1.03	0.47	0.46	0.85	0.29	0.57	0.18	1
ENSGALG00000003026	10.22	7.38	10.54	11.77	8.42	13.63	7.59	6.25	7.83	11	10.93	10.72	6.11	12.21	10.23	7.65
ENSGALG00000003029	24.75	27.71	28.79	27.22	21.59	27.49	28.14	20.44	19.48	31	21.11	30.15	20.38	19.47	29.31	20.09
ENSGALG00000003031	7.11	7.45	5.52	8.97	7.58	6.3	7.28	6.44	7.23	7.67	6.76	7.63	6.11	9.99	5.99	6.59
ENSGALG00000003033	2.86	2.22	1.54	1.59	1.69	1.56	2.49	1.09	1.25	2.57	1.41	3.21	1.78	1.42	2.97	1.3
ENSGALG00000003034	10.4	14.33	5.36	17.61	12.81	14.84	15.57	15.31	6.3	4.75	15.83	5.25	17.03	11.87	6.22	21.76
ENSGALG00000003035	3.8	2.45	3.35	3.37	2.57	4.53	1.8	1.8	4.22	3.18	3.05	4.5	3.29	3.29	3.47	2.34
ENSGALG00000003039	20.26	25.29	18.39	18.15	17.26	13.56	17.79	14.67	20.86	11.93	18.56	18.97	17.45	21.98	11.33	20.62
ENSGALG00000003042	32.6	30.75	35.98	28.96	39.3	39.21	25.56	21.36	37.46	35.62	37.8	34.74	32.36	32	34.23	34.52
ENSGALG00000003045	24.2	35.65	29.04	23.24	24.49	16.92	18.74	20.98	27.03	14.89	24.77	22.02	21.92	26.49	16.05	27.46
ENSGALG00000003046	156.68	182.41	203.02	203.99	208.15	210.42	183.33	168.15	201.88	178.58	251.11	191.01	182.56	235.19	182.26	197.89
ENSGALG00000003047	6.24	4.59	5.03	6.42	5.33	6.86	3.96	3.82	4.4	5.27	5.29	8.46	4.11	7.25	5.03	3.65
ENSGALG00000003052	46.1	51.84	44.96	46.83	40.5	41.69	43.05	41.66	50.86	45.96	45.98	54.24	38.3	53.04	41.6	53.26
ENSGALG00000003053	974.69	791.62	931.63	628.09	1030.21	875.69	994.19	600.1	821.65	1180.62	505.1	623.14	811.13	574.63	738.28	815.24
ENSGALG00000003058	0.18	0.33	0.09	0.39	0.06	0.16	0	0.17	0.11	0.18	0.29	0.26	0.07	0.1	0.09	0.11
ENSGALG00000003059	8.21	9.14	6.87	9.61	6.91	9.67	12.08	10.56	5.62	6.45	6.97	6.48	7.64	10.07	6.86	8.28
ENSGALG00000003063	10.46	8.09	8.86	9.15	8.75	8.74	10.86	10.69	5.28	7.78	4.49	5.5	9.38	4.71	8.19	8.25
ENSGALG00000003065	4.91	7.46	4.99	6.23	4.66	4.85	5.35	7	4.43	4.26	5.13	5.44	6.81	5.39	4.34	6.51
ENSGALG00000003067	67.34	75.87	74.34	68.95	78.32	71.32	63.85	72.74	72.13	63.43	66.37	62.45	73.93	70.95	59.19	70.57
ENSGALG00000003068	15.41	15.01	12.18	16.39	11.77	12.66	13.9	12.7	12.68	12.86	11.91	15.9	11.49	13.4	13.75	10.66
ENSGALG00000003071	18.68	18.54	15.27	15.89	16.04	11.72	14.03	11.87	19.81	14.33	15	16.37	15.64	16.56	13.45	16.79
ENSGALG00000003072	30.25	34.94	35.71	29.36	32.43	33.1	27.31	25.26	37.26	27.61	36.24	34.4	28.78	42.54	29.48	31.08
ENSGALG00000003073	4.04	3.73	3.19	3.28	2.27	5.59	2.79	1.19	2.46	3.93	2.87	3.71	1.99	3.55	3.24	3.66
ENSGALG00000003074	3.3	3.55	3.76	5.5	4.43	3.04	4.83	3.45	5.07	4.4	3.17	5.24	3.43	4.88	4.45	2.85
ENSGALG00000003075	0.09	0	0	0	0	0.05	0	0	0	0.04	0	0	0.03	0	0	0
ENSGALG00000003076	2.07	2.1	1.38	2.94	2.47	1.76	1.8	1.1	2.53	2.21	1.45	1.9	1.48	1.64	3.28	1.98
ENSGALG00000003078	63.42	71.42	56.42	76.99	60.19	57.73	79.5	86.31	63.75	46.3	67.27	66.26	54.41	93.52	54.98	65.91
ENSGALG00000003079	44.44	44.53	50.18	47.9	48.29	51.73	42.11	39.31	43.68	52.05	54.31	51.69	38.01	54.23	47.76	48.27
ENSGALG00000003081	10.78	11.96	10.17	10.8	9.57	12.96	7.62	6.81	11.49	9.45	12.51	11.77	6.06	13.01	9.93	9.51
ENSGALG00000003082	18.38	19.77	16.5	14	14.54	12.93	13.6	12.54	15.34	12.06	16.05	17.43	14.91	13.24	15.1	13.71
ENSGALG00000003084	1.47	21.49	4.67	13.33	32.74	11.6	13.96	3.5	3.45	0.33	25.33	2.61	23.2	26.97	0.46	19.98
ENSGALG00000003085	120.03	177.1	195.24	140.91	267.21	234.96	116.05	98.47	159.99	102.9	280.35	150.38	119.37	250.66	102.24	174.28
ENSGALG00000003086	14.18	12.67	13.57	18.04	11.7	14.29	11.54	10.73	10.93	14.33	12.51	12.93	12.74	14.98	11.94	12.52
ENSGALG00000003091	15	17.67	25.05	21.52	24.74	26.16	19.55	13.79	20.55	19.45	28.68	21.36	14.66	26.6	18.94	21.84
ENSGALG00000003092	64.49	49.5	69.12	55.83	57.46	71.41	56.66	45.95	66.88	70	66.55	71.36	48.26	72.21	68.51	56.45
ENSGALG00000003096	13.85	11.87	11.94	12.41	8.85	9.47	10.26	9.05	10.65	10.29	11.2	10.96	9.39	9.77	11.25	9.6
ENSGALG00000003099	1.74	1.44	5.01	0.94	4.37	1.04	2.74	1.82	0.95	1.59	2.54	2.09	2.34	2.36	2.26	1.68
ENSGALG00000003101	38.98	39.13	42.15	44.08	41.54	45.78	37.45	34.12	44.39	47.3	48.01	47.68	39.93	46.39	55.99	42.33
ENSGALG00000003103	22.17	19	20.82	15.09	21.57	23.59	11.32	8.28	26.56	22.44	23.84	21.45	15.23	12.6	23.82	16.21
ENSGALG00000003105	0	0	0	0.03	0	0	0	0	0	0	0.02	0.02	0.06	0.02	0	0
ENSGALG00000003106	19.26	14.48	14.62	16.46	10.97	20.22	9.5	12.44	14.6	18.33	18.94	19.32	12.02	13.34	20.41	17.44
ENSGALG00000003107	46.74	40.23	51	42.47	42.51	43.93	44.63	40.75	51.62	49.43	41.31	52.65	41.05	46.41	51.92	43.59
ENSGALG00000003108	28.67	30.49	27.48	29.72	25.31	23.77	22.24	22.16	30.62	22.24	28.28	29.32	25.77	32.28	26.39	31.78
ENSGALG00000003111	22.68	20.93	28.07	24.67	23.17	28.38	23.31	14.76	30.7	25.78	33.94	28.67	16.15	25.43	34.03	19.2
ENSGALG00000003113	16.57	21.39	15.06	21.01	10.85	10.95	13.93	21.97	14.26	13.25	17.84	21.01	18.71	18.16	11.55	18.66
ENSGALG00000003114	1.76	0.96	1.05	1.32	0.78	1.31	1.32	1.54	0.95	1.04	1.1	0.73	2.31	1.18	0.98	1.57
ENSGALG00000003118	11.05	11.04	7.34	10.17	8.59	8.82	14.22	11.77	6.54	10.44	8.95	9.24	10.65	12.08	11.18	8.24
ENSGALG00000003120	12.01	10.29	7.72	11.1	8.79	8.66	8.63	8.69	8.96	8.9	9.26	9.73	7.94	9.35	9.88	8.71
ENSGALG00000003122	11.17	17.92	10.26	19.78	18.93	14.4	10.08	7.8	17.39	6.44	21.28	17.55	16.35	14.7	13.22	15.94
ENSGALG00000003123	4.15	5.7	4.26	3.15	1.93	1.75	3.07	6.23	3.78	2.13	2.42	5.99	3.86	7.57	2.35	4.65
ENSGALG00000003124	7.29	7.08	7.35	7.64	6.52	6.93	7.75	5.7	6.64	7.52	5.66	6.92	6.62	6.39	8.51	7.32
ENSGALG00000003126	0.32	0.08	0.59	0.02	0.09	0.17	0.02	0.02	0.38	0.67	0.28	1.04	0.19	0.26	0.25	0.22
ENSGALG00000003128	27.49	31.81	23.53	34.86	30.42	28.04	21.9	22.97	26.08	26.81	29.98	29.82	25.45	30.91	28.09	28.02
ENSGALG00000003129	15.17	8.25	13.72	7.65	8.55	14.23	10.29	6.12	14.34	17.1	12.47	14.43	7.05	9.74	17.54	8.16
ENSGALG00000003130	18.76	18.28	21.33	17.89	17.75	17.27	17.95	13.84	21.01	16.72	20.88	19.82	15.84	18.46	17.69	19.07
ENSGALG00000003131	11.68	10.38	9.7	12.71	10.86	11.4	10.6	8.52	10.15	11.04	10.17	12.62	7.83	9.79	11.4	8.26
ENSGALG00000003134	0	0	0	0	0	0	0	0.27	0	0	0	0	0	0	0	0
ENSGALG00000003135	26.35	16.28	26.41	24.58	18.57	33.86	18.12	12.33	16.38	29.27	17.72	26.96	11.84	19.56	25.44	19.42
ENSGALG00000003136	1.34	0.8	1.91	1.84	0.78	1.75	0.91	0.92	1.89	1.81	1.18	3.75	0.9	1.71	2.66	0.94
ENSGALG00000003137	0.85	0.22	1.06	0	0	0.23	0.58	0	0.54	0.35	0.53	1.2	0	0.35	0.32	0.3
ENSGALG00000003138	10.41	14.99	4.94	11.54	5.36	7.38	11.6	11.05	6.27	5.33	9.94	7.9	13.44	14.48	5.54	5.47
ENSGALG00000003142	1.28	0.93	0.27	1.28	1.23	1.11	1.42	1.43	0.89	0.63	0.63	0.62	1.53	1.4	0.21	1.46
ENSGALG00000003143	20.19	20.51	19.88	23.71	18.12	25.68	19.1	16.74	16.41	20.95	21.05	21.17	15.59	27.15	16.33	20.73
ENSGALG00000003144	75.65	58.83	67.97	93.3	66.03	72.83	53.66	28.33	90.94	59.26	75.29	70.25	43.59	36.7	98.78	38.64
ENSGALG00000003146	2.63	1.77	2.05	2.71	1.35	2.33	1.5	1.63	1.59	2.71	2.08	2.55	2.2	1.89	1.54	2.33
ENSGALG00000003147	46.36	40.02	40.41	44.16	36.53	43.29	38.65	33.52	43.56	42.66	41.45	50.88	33.72	43.19	45.66	35.63
ENSGALG00000003148	0.54	0.41	1.33	1.12	0.6	0.98	0.74	1.13	1.04	1.37	0.39	0.39	1.07	1.43	1.09	0.73
ENSGALG00000003149	29.69	18.7	26.19	13.44	19.38	27.43	12.98	10.7	26.13	28.46	27.29	29.46	15.07	16.35	33.88	16.62
ENSGALG00000003153	148.65	148.05	171.51	143.54	162.79	177.61	120.3	111.1	173.64	153.87	236.51	153.74	141.24	74.91	175.65	153.53
ENSGALG00000003154	17.21	20.2	18.33	19.84	16.38	16.88	16.14	14.65	14.71	13.99	21.11	17.36	14.31	21.67	14.4	19.32
ENSGALG00000003155	7.64	6.53	10.16	10.17	12.41	9	9.7	9.97	8.74	10.68	7.24	8.53	12.65	9.88	8.18	8.14
ENSGALG00000003160	6.23	5.1	6.76	6.36	4.55	3.9	5.25	6.29	7.41	6.16	8.39	9.69	6.1	6.48	5.27	6.96
ENSGALG00000003161	0	1.35	0	0	0.57	2.52	0	1.34	0	0	0	0	0	0	0	0
ENSGALG00000003162	28.63	31.15	29.8	29.85	27.28	27.85	24.02	21.87	28.97	31.12	29.58	34.46	23.51	32.42	31.46	27.19
ENSGALG00000003163	5.78	5.06	6.52	5.19	4.11	8.41	6.68	7.16	5.84	6.31	6.59	6.02	7.21	9.39	6.49	5.44
ENSGALG00000003164	0.47	0.24	0.7	0.12	0.22	0.64	0.75	0.38	0.2	0.3	0.7	0.56	0	0.49	0.09	0.76
ENSGALG00000003165	19.03	17.26	24.7	21.31	19.35	26.64	15.76	14.82	21.89	23.97	23.65	23.01	19.4	25.84	23.15	20.12
ENSGALG00000003168	8.13	10.2	8.75	12.1	5.7	7.92	7.1	7.54	6.15	7.73	7.42	13.02	5.23	12.29	6.38	6.63
ENSGALG00000003169	87.28	96.27	74.99	80.06	73.77	71.07	72.35	75.26	92.67	79.54	85.51	104.35	68.34	86.6	77.01	80.27
ENSGALG00000003172	6.87	4.21	9.69	10.27	7.29	11.4	10.34	5.37	8.94	6.64	7.92	12.12	6.01	9.78	14.23	4.07
ENSGALG00000003174	2.62	2.35	1.48	3.32	1.93	1.52	2.11	2.93	1.34	2.16	1.87	1.34	1.97	1.99	1.32	2.17
ENSGALG00000003175	3.03	3.56	1.83	3.41	3.45	5.56	4.91	3.8	1.22	3.5	1.78	3.72	1.65	3.14	2.35	1.36
ENSGALG00000003176	0	0.08	0.15	0.15	0.07	0.33	0.07	0	0.07	0.19	0.07	0	0.11	0.06	0.35	0.05
ENSGALG00000003179	0	0	0	0	0	0	0	0	0.27	0.26	0	0.19	0	0.26	0	0.07
ENSGALG00000003181	38.01	52.25	27.22	43.18	27.48	35.23	29.59	46.62	29.24	32.6	32.75	33.47	49.6	42.26	29.54	41.75
ENSGALG00000003183	17.33	15.05	15.42	19.27	15.96	21.45	13.73	10.88	14.16	18.22	19.41	20.86	11.1	17	22.16	15.13
ENSGALG00000003185	44.8	43.48	45.88	44.59	45.94	52.65	56.04	43.77	47.8	57.84	45.12	51.5	31.55	44.46	62.12	44.32
ENSGALG00000003189	74.98	75.37	85.02	74.76	73.9	82.49	74.72	71.68	75.38	86.7	71.87	83.1	76.22	81.02	79.7	74.88
ENSGALG00000003193	0.57	0.29	0.14	0.85	0.68	0.47	1.82	1.28	1.35	0.36	0.24	1.08	0.32	0.36	0.11	0.51
ENSGALG00000003194	46.71	46.55	39.33	36.97	39.29	46.22	33.52	22.64	47.2	47.6	45.15	46.23	32.08	47.69	36.99	30.32
ENSGALG00000003195	14.83	12.11	13.39	13.81	11.7	13.86	10.94	10.04	14.42	15.5	12.59	17.77	11.34	13.02	15.14	12.19
ENSGALG00000003196	101.78	142.98	85.37	170.68	162.21	79.78	248.03	150.74	105.71	104.13	91.08	145.66	87.73	76.8	191.38	109.29
ENSGALG00000003197	2352.66	2413.8	2363.39	1872.95	2084.58	2075.03	2236.29	2346.32	1970.62	2189.58	1754.58	2119.43	2611.84	2388.32	1792.7	2428.24
ENSGALG00000003199	72.93	72.41	61.44	61.46	62.22	63.65	53.37	44.2	65.77	59.09	63.87	72.68	49.75	59.17	62.91	47.35
ENSGALG00000003201	12.74	8.65	9.99	12.89	15.04	11.46	11.52	7.25	9.12	10.85	8.18	11.91	8.92	8.87	10.06	6.8
ENSGALG00000003203	1.35	1.87	1.41	2.34	1.45	1.47	2.02	2.5	2.39	1.33	2.02	2.09	3.18	1.41	1.28	2.36
ENSGALG00000003204	21.89	24.34	27.37	27.19	19.67	18.64	21.24	20.36	16.83	20.5	27.08	34.05	15.81	21.9	19.93	20.3
ENSGALG00000003205	179.42	202.27	201.6	159.47	207.85	189.16	185.21	212.12	207.1	229.11	271.18	228.21	220	222.77	212.47	230.28
ENSGALG00000003206	4.51	4.93	6.2	3.56	4.35	3.63	3.46	5.15	5.07	4.14	5.82	4.84	5.52	5.31	4.39	6.18
ENSGALG00000003208	46.88	43.42	52.43	53.13	52.25	49.72	53.88	40.36	42.44	61.38	47.56	56.76	48.48	59.16	52.66	50.59
ENSGALG00000003211	23.32	26.35	23.98	22.99	23.42	21.76	23.28	18.9	25.34	25.62	26.71	28.77	28.81	27.19	27.13	25.22
ENSGALG00000003212	0.05	0.1	0.34	0.2	0.33	0.11	0.23	0	0.04	0.13	0	0.72	0.11	0.3	0.12	0.22
ENSGALG00000003213	1085.02	928.26	1532.61	660.74	1338.4	968.57	561.81	286.83	983.62	1283.4	1936.79	1158.23	762.45	698.72	1235.55	740.15
ENSGALG00000003217	125.33	120.79	110.72	89.56	211.79	111.61	141.85	78.47	223.44	97.97	152.48	133.52	128.95	65.96	137.42	141.98
ENSGALG00000003219	20.14	16.63	19.6	25.48	22.76	27.79	22.01	20.12	15.48	19	15.1	21	15.64	23.64	17.03	18.58
ENSGALG00000003220	60.28	55.12	57.36	49.84	41.45	48.62	43.23	42.66	59.51	54.49	49.9	66	38.82	54.19	56.16	49.27
ENSGALG00000003221	33.43	43.96	45.16	41.25	44.53	37.38	38.16	33.87	48.91	33.91	49.42	41.55	36.62	54.8	39.4	44.29
ENSGALG00000003224	0.06	0.25	0	0.06	0.06	0.07	0.17	0	0.06	0.11	0.11	0.06	0	0.05	0	0.05
ENSGALG00000003226	1.23	1.56	1.33	0.86	0.82	0.88	1.18	1	0.71	0.8	1.02	1.36	0.66	1.21	1.15	0.86
ENSGALG00000003227	7.93	5.16	8.07	5.45	7.83	10.01	5.86	3.95	5.13	7.61	9.68	9.04	4.38	6.45	9.21	4.22
ENSGALG00000003228	22.61	22.96	23.01	25.23	18.13	20.35	17.86	15.38	20.56	21.96	24.38	26.75	21.77	24.05	19.76	19.6
ENSGALG00000003233	27.72	27.66	26.59	29.39	26	23.62	24.14	21.69	29.5	27.55	26.8	29.3	25.79	29.67	28.06	25.88
ENSGALG00000003235	11.08	10.93	11.56	10.29	9.28	11.17	9.53	8.78	11.15	10.42	10.4	14.24	8.46	15.04	10.36	10.14
ENSGALG00000003238	52.72	39.5	50.56	38.57	43.44	60.22	41.26	32.55	53.84	58.36	47.83	54.53	37.03	41.09	62.56	42.07
ENSGALG00000003241	0	0	0	0.61	0.15	0	0	0.51	0.13	0	0	0	0.51	0	0	0
ENSGALG00000003242	0.95	0.59	0.5	0.93	0.3	0.69	0.05	0.64	0.38	0.95	0.24	0.8	0.55	0.24	0.21	0.25
ENSGALG00000003243	19.94	15.02	17.68	14.29	13.87	16.13	13.21	11.23	18.15	17.71	14.61	16.18	11.79	16.88	16.73	13.75
ENSGALG00000003245	56.65	56.59	53.68	49.33	52.27	46.91	43.6	48.47	58.01	47.16	59.43	50.01	55.01	45.19	44.31	57.4
ENSGALG00000003247	22.87	22.04	22.26	23.44	17.18	18.51	16.31	16.1	23.16	23.25	24.99	30.44	16.4	26.3	22.88	18.47
ENSGALG00000003248	27.55	26.6	35.36	32.71	39.02	38.8	36.31	31.47	34.6	30.58	50.64	34.59	23.07	43.87	34.62	33.07
ENSGALG00000003249	31.15	26.93	32.19	30.48	29.37	30.19	28.35	21.59	28.34	33.33	29.7	27.35	29.91	34.45	31.32	28.89
ENSGALG00000003250	21.14	28.84	28.87	20.36	30.31	23.35	23.18	23.39	32.58	18.21	29.34	14.15	30.15	26.86	18.73	20.9
ENSGALG00000003254	32.64	28.28	29.34	26.66	26.94	30.4	23.28	24.46	26.77	33.04	31.57	29.85	23.7	26.36	28.68	26.45
ENSGALG00000003256	42.75	30.66	30.59	30.91	32.08	40.24	27.11	20.55	31.09	36.27	36.08	39.81	22.2	24.33	46.27	22.51
ENSGALG00000003258	1.36	1.44	2.33	2.19	2.58	2.25	2.28	1.38	0.67	1.23	1.6	2.11	1.13	1.83	1.83	1.19
ENSGALG00000003259	22.33	25.46	22.65	23.92	28.47	21.51	27.39	21.29	23.24	18.47	27.57	17.42	26.63	35.05	16.26	24.26
ENSGALG00000003260	20.67	23.72	26.85	30.1	27.81	28.03	23.74	25.76	21.28	22.79	29.52	24.22	21.45	29.24	20.98	28.13
ENSGALG00000003261	151.35	165.97	166.12	159.46	216	160.55	334.21	245.32	135.97	180.78	129.03	134.78	228.38	189.63	188.33	163.14
ENSGALG00000003265	136.79	142.76	132.72	120.41	153.12	130.92	116.88	104.64	132.91	138.28	166.98	129.92	128.47	141.67	134.39	145.36
ENSGALG00000003267	170.45	146.56	149.05	138.06	150.59	142.07	163.78	132.7	237.43	150.44	148.46	160.58	153.52	137.64	176.71	157.8
ENSGALG00000003272	37.33	39.69	36.82	36.06	44.43	39.48	37.1	32.2	37.05	31.92	40.81	38.34	32.01	44.75	32.79	35.09
ENSGALG00000003273	11.46	11.89	15.15	13.68	16.19	14.68	14.99	9.58	13.32	12.51	14.08	16.47	8.73	18.16	15.01	12.98
ENSGALG00000003281	52.72	46.29	72.28	50.37	50.72	74.21	44.82	37.01	60.18	69.69	54.72	69.88	50.56	42.84	66.48	47.09
ENSGALG00000003282	98.85	98.17	94.86	93.01	101.69	88.47	92.61	104.32	134.88	97.83	99.8	91.27	116.62	78.21	97.58	109.25
ENSGALG00000003283	6.47	4.04	4.65	6.86	18.32	8.76	21.59	5.65	4.58	5.11	8.49	11.7	3.85	5.19	10.96	6.69
ENSGALG00000003284	27.62	30.01	25.13	33.79	20.23	23.5	19.74	30.49	24.44	24.98	28.17	38.25	25.46	29.07	20.74	31.39
ENSGALG00000003285	219.45	130.23	195.72	155.23	189.35	231.65	161.52	71.84	200.5	232.66	154.67	190.67	107.91	96.35	335.16	132.79
ENSGALG00000003286	0.82	1.35	0.07	0.17	0.62	0.07	0.96	0.19	0.34	0.57	0.21	0.36	0.53	0	0.05	0.03
ENSGALG00000003287	21.91	21.5	21.16	20.44	17.35	17.78	19.02	14.28	20.5	17.91	17.28	19.07	19.33	18.19	20.41	20.23
ENSGALG00000003288	44.76	51.61	63.53	52.16	65.16	68.22	45.42	36.02	64.45	48.82	83.71	55.98	41.54	69.98	55.66	57.95
ENSGALG00000003293	40.96	35.06	39.33	39.94	32.97	34.34	35.54	29.4	34.59	40.85	30.82	40.84	28.2	40.69	39.83	40.67
ENSGALG00000003294	1.73	1.84	3.14	2.39	1.94	2.8	1.5	1.11	2.85	2	3.64	2.81	1.01	3.59	1.68	2.44
ENSGALG00000003295	2.37	2.25	2.67	3.23	1.54	3.83	3.27	2.22	3.18	2.47	2.28	3.96	2.96	4.43	1.98	2.65
ENSGALG00000003297	254.23	175.05	240.52	200.91	206.5	296.04	164.97	133.93	237.41	286.1	219.2	264.34	176.94	170.71	331.94	207.16
ENSGALG00000003298	8.54	9.53	9.42	10.6	7.58	10.1	5.84	8.08	4.77	6.38	7.56	9.29	5.12	10.25	6.49	9.36
ENSGALG00000003299	11.85	9.44	10.43	11.38	8.12	10.79	7.52	9.45	11.39	11.97	10.3	13.8	7.92	11.65	10.51	8.78
ENSGALG00000003301	7.18	14.32	9.48	9.39	3.35	7.52	21.51	9.86	0	0	3.55	4.11	2.91	0	6.4	5.26
ENSGALG00000003302	2.3	1.94	1.89	2.53	1.32	1.22	1.98	0.64	0.67	1.48	1.75	0.6	1.95	0.57	2.46	3.15
ENSGALG00000003304	10.37	8.6	7.82	9.25	7.98	8.7	7	7.26	7.98	8.69	7.24	10.07	6.56	8.53	8.53	6.43
ENSGALG00000003307	179.6	184.72	209.38	179.47	194.29	215.77	181.02	154.92	162.85	184.32	222.88	202.77	154.96	246.74	163.43	199.34
ENSGALG00000003308	26.65	22.79	34.31	15.16	17.34	29.08	15.73	13.15	30.77	21.05	25.85	25.99	19.43	23.19	28.82	16.18
ENSGALG00000003310	0.05	0	0.05	0	0	0	0.08	0	0	0	0	0	0	0.04	0	0
ENSGALG00000003313	22.76	21.77	22.8	31.87	18.23	24.46	24.32	29.41	17.67	21.53	16.52	24.54	25.06	21.88	22.12	23.67
ENSGALG00000003314	19.99	19.79	16.79	16.39	17.73	19.92	20.69	16.84	20.23	22.01	20.59	20.13	18.24	25.16	19.94	20.84
ENSGALG00000003318	7.11	6.53	4.97	10.49	7.63	4.65	8.74	8.36	6.84	6.2	6.28	8.21	7.37	8.59	5.97	7.8
ENSGALG00000003319	2.14	2.68	0.78	4.43	2.21	0.24	2.66	3.01	3.08	1.26	1.95	3.57	1.53	2.28	2.37	2.34
ENSGALG00000003321	64.94	87.1	68.43	87.42	67.96	55.91	78.07	120.97	60.72	60.53	86.34	91.92	64.01	91.5	53.6	78.08
ENSGALG00000003322	6.84	6.94	6.53	9.18	5.86	6.66	7.57	7.06	6.4	6.93	7.45	9.06	5.21	10.38	6.55	7.37
ENSGALG00000003323	109.54	81.4	98.23	85.65	87.69	137.19	57.15	30.94	57.92	107.09	85.01	136.84	81.33	80.79	101.86	64.04
ENSGALG00000003324	0	0.35	0.14	0.39	0.89	0.11	0.53	0.44	0.04	0.47	0.21	0	0.19	0.59	0.27	0.58
ENSGALG00000003325	17.47	15.24	14.6	17.59	16.39	18.67	10.52	11.26	17.8	16.21	24.05	19.14	12.28	23.75	14.76	12.28
ENSGALG00000003326	20.68	19.04	34.1	26.19	26.61	29.71	23.55	19.65	24.45	30.97	25.63	28.19	24.22	36.15	30.48	32.38
ENSGALG00000003329	15.27	15.16	13.78	21.43	18.45	18.96	13.57	11.2	13	14.02	18.06	16.55	12.03	17.62	15.84	12.01
ENSGALG00000003331	37.07	38.77	38.12	40.66	38.73	37.01	30.97	28.78	39.08	32.53	45.05	41.33	33.52	36.87	41.96	41.41
ENSGALG00000003333	0.08	0.11	0.08	0.1	0.11	0.11	0	0.19	0.17	0.13	0.2	0.09	0.07	0.09	0.19	0.18
ENSGALG00000003336	17.76	12.27	14.36	13.12	13.35	20.9	8.28	5.29	15.4	17.65	19.76	19.9	8.41	8.93	23.21	9.2
ENSGALG00000003337	174.35	183.57	214.11	176.47	186.95	206.29	169.51	168.78	179.95	178.26	202.02	202.6	209.4	226.53	174.03	203.39
ENSGALG00000003339	8.89	8	8.86	8.59	7.11	8.49	7.24	6.23	10	8.83	9.89	9.95	6.78	8.9	9.36	8.72
ENSGALG00000003340	6.58	6.06	5.29	8	6.58	5.11	10.19	7.94	5.19	6.55	6.18	8.79	6.53	7.49	7.71	5.48
ENSGALG00000003344	110.42	109.18	117.38	95.41	104.38	105.54	103.64	87.27	122.03	109.27	111.51	129.86	98.1	95.49	123.16	83.61
ENSGALG00000003345	3.6	4.28	3.63	4.72	1.97	2.01	3.33	9.66	3.67	3.72	6.2	6.45	4.92	4.35	2.47	6.62
ENSGALG00000003348	257.13	263.68	348.77	256.22	292.44	291.46	286.59	325.64	240.4	280.21	249.61	247.55	278.56	207.89	238.67	267.12
ENSGALG00000003349	48.71	63.6	36.66	37.48	19.77	21.72	26.32	35.19	40.95	24.15	28.46	51.5	33.91	39.67	21.56	35
ENSGALG00000003353	11.04	8.83	16.54	20.22	11.84	18.06	15.9	12.6	9.54	18.87	10.2	16.25	7.18	19.58	17.17	13.95
ENSGALG00000003354	0.37	0.26	0.33	0.46	0.16	0.19	0.16	1.42	0.32	0.34	0.81	0.52	0.75	0.46	0.14	0.89
ENSGALG00000003355	41.01	53.57	47.67	43.92	45.59	41.37	39.9	38.17	56.76	35.26	68.59	46.66	49.49	48.28	39.72	46.65
ENSGALG00000003356	32.35	28.9	37.61	34.2	40.07	39.56	42.79	38.95	32.09	34.12	36.59	32.74	36.75	36.05	37.27	35.42
ENSGALG00000003357	52.19	55.97	62.56	49.21	53.7	60.07	54.5	52.48	62.87	53.03	58.76	60.72	53.01	47.4	61.7	45.21
ENSGALG00000003358	16.48	15.03	13.61	14.82	12.98	12.17	11.75	10.99	13.49	14.44	15.76	17.79	12.08	16.34	12.76	14.18
ENSGALG00000003359	105.7	108.26	127.23	105.97	120.73	131.25	102.98	75.83	120.43	121.08	135.97	127.13	101.58	102.38	142.86	104.34
ENSGALG00000003360	2.61	2.59	2.58	3.04	1.66	2.08	2.38	2.35	2.22	1.56	2.52	2.67	2.72	2.98	2.08	2.24
ENSGALG00000003361	0.2	0.17	0.43	0.78	0.2	0.39	0.17	0.21	0.87	0.41	0.32	0.64	0.53	0.48	0.21	0.5
ENSGALG00000003362	41.55	34.49	41.05	38.43	28.47	33.62	27.72	28.77	44.85	27.4	44.51	39.72	41.36	33.66	45.25	32.35
ENSGALG00000003365	21.83	26.33	26.94	30.03	26.39	24.95	22.11	21.53	23.77	21.54	29.55	26.85	18.79	30.42	26.49	30.44
ENSGALG00000003369	19.3	18.41	19.51	19.78	15.91	17.95	14.67	17.35	23.14	15.86	18.62	18.55	18.46	17.04	18	19.43
ENSGALG00000003370	20.18	19.46	24.81	21.57	22.1	16.38	21.91	16.7	26.42	22.99	26.02	27.88	17.94	20.1	28.86	20.46
ENSGALG00000003373	31.59	42.17	44.6	49.14	47.53	44.58	35.6	35.77	39.27	35.47	56.53	39.14	30.63	54.85	34.3	48.14
ENSGALG00000003374	116.73	81.18	96.42	90.26	81.35	125.38	47.84	32.32	87.76	112.44	110.26	123.51	56.98	73.62	114.92	62.44
ENSGALG00000003377	12.57	11.76	13.58	13.6	12.52	11.69	12.47	9.08	11.78	10.69	12.56	12.17	10.85	12.64	12.77	10.97
ENSGALG00000003378	0	0	0	0	0	0	0	0	0.15	0	0	0.17	0	0	0.53	0
ENSGALG00000003381	11.45	9.64	11.37	11.66	9.17	11.98	9.38	8.88	11.89	11.59	11.35	12.37	7.3	12.59	12.17	11.28
ENSGALG00000003383	35.64	31.13	29.73	35.27	30.31	35.97	27.15	30.29	32.53	36.9	37.24	38.59	31.33	32.48	37.95	30.27
ENSGALG00000003385	65.77	67.81	76.6	61.7	75.82	61.65	47.36	45.77	103.67	62.56	103.74	72.37	61.41	63.87	80.9	63.62
ENSGALG00000003387	0	4.49	2.23	0.71	0	2.8	0	2.46	0.24	1.51	1.72	4.44	0	0	1.8	4.54
ENSGALG00000003391	15.08	17.68	17.6	23.07	17.78	21.54	13.54	14.01	17.09	18.47	20.43	18.16	15.3	20.27	18.84	16.07
ENSGALG00000003392	32.36	29.16	35.2	34.64	26.57	35.52	23.39	22.42	33.49	33.63	34.05	37.21	20.07	38.97	34.12	31.94
ENSGALG00000003396	21.44	21.43	22.02	24.82	13.53	22.41	17.43	22.03	19.57	23.3	20.69	30.83	14.62	34.71	19.5	25.48
ENSGALG00000003397	20.89	22.9	22.91	22.66	21.76	23.33	20.68	18.83	20.53	20.92	25.33	24.38	18.98	27.46	21.09	21.14
ENSGALG00000003398	26.11	21.66	24	21.36	22.38	24.64	25.78	21.44	22.01	27.81	20.4	28.79	22.51	22.72	29.69	22.05
ENSGALG00000003400	53.3	65.6	69.11	59.9	72.21	64.38	51.74	51.53	72.56	55.26	83.5	69.64	66.35	68.7	55.8	66.94
ENSGALG00000003403	0.2	0.07	0.05	0.18	0.03	0.18	0.07	0.19	0.05	0.17	0.09	0.12	0.14	0.12	0.13	0.07
ENSGALG00000003405	27.46	23.97	25.54	26.21	20.64	25.4	23.09	18.62	24.48	26.77	22.54	27.36	18.87	22.45	27.75	20.22
ENSGALG00000003408	11.08	8.98	8.17	12.31	7.94	10.87	7.97	8.35	8.66	10.12	9.34	9.5	8.11	8.65	10.3	6.66
ENSGALG00000003409	7.76	7.06	6.32	8.86	7.26	7.12	9.2	8.32	5.87	8.14	7.05	6.4	8.82	7.96	6.94	7.63
ENSGALG00000003412	35.89	34.07	31.82	34.87	26.79	29.98	31.12	24.98	35.4	36.03	25.05	33.85	28.35	35.43	37.57	32.7
ENSGALG00000003416	41.17	33.04	35.42	34.03	34.24	39.66	25.75	23.61	33.56	43.26	33.45	39.45	28.3	22.04	41.88	26.78
ENSGALG00000003419	3.18	3.42	2.97	4.05	2.63	4.39	2.5	3.2	2.25	4.1	3.55	6.11	2.61	4.73	3.11	3.25
ENSGALG00000003420	6.26	6.59	6.09	5.54	4.01	5.82	6.08	5.16	5.33	6.73	5.07	5.77	4.65	5.61	6.92	5.65
ENSGALG00000003424	1.16	1.58	1.44	1	0.91	1.05	0.97	1.6	0.67	1.19	0.4	1.51	0.97	1.34	0.67	1.41
ENSGALG00000003425	0.28	0	0.27	0.09	0	0.2	0.25	0.15	0.08	0	0	0.09	0.07	0.08	0.14	0
ENSGALG00000003426	0.28	0.07	0.14	0.14	0	0.08	0.06	0.11	0.25	0.24	0.06	0.54	0	0	0.22	0.26
ENSGALG00000003427	45.14	32.02	46.97	41.39	31.64	51.73	29.01	22.97	37.98	56.78	45.02	59.9	24.22	38.78	53.47	33.09
ENSGALG00000003428	23.21	19.73	21.77	18.28	15.38	17.84	19.21	17.55	25.74	23.14	18.84	26.13	17.35	19.99	25.47	16.01
ENSGALG00000003429	38.2	29	39.65	27.3	29.13	39.38	32.27	25.31	41.54	49.66	35.79	40.39	24.2	32.67	44.15	31.57
ENSGALG00000003430	9.69	10.33	10.55	10.26	9.49	10.86	7.77	9.67	8.13	10.53	11.54	10.76	7.62	12.08	7.8	9.1
ENSGALG00000003432	0.82	0.23	1.37	0.3	1.02	1.27	0.54	0.25	0.28	0.93	0.53	0.76	0.87	1.4	0.69	0.48
ENSGALG00000003433	2.48	4.05	3.41	4.18	6.85	5.76	6.27	5.21	3.42	2.67	3.73	4.79	2.6	3.9	2.78	2.1
ENSGALG00000003434	11.59	11.96	15.77	15.35	15.11	14.08	14.3	9.53	12.54	14.57	17.15	14.54	9.01	16.19	11.95	13.95
ENSGALG00000003435	0.7	1.03	0.31	0.51	0.55	0.42	0.7	0.05	0.23	0.61	0.17	0.31	0.49	0.22	0.55	0.23
ENSGALG00000003438	13.76	18.55	19.86	14.56	20.14	18.73	10.18	11.22	24.57	10.21	25.31	21.43	14.57	27.86	13.9	23.3
ENSGALG00000003439	23.72	22.83	21.26	23.71	19.51	22.92	18.7	20.3	23.47	21.66	23.28	23.17	20.95	20.13	25.76	21.21
ENSGALG00000003441	10.17	9.64	12.45	10.13	8.22	9.77	6.91	7.37	9.66	9.34	10.26	10.28	9.96	8.88	9.52	9.37
ENSGALG00000003443	2.04	2.4	3.03	2.44	3.51	3.42	2.05	2.13	3.88	2.4	4.55	2.22	2.3	2.8	2.32	2.14
ENSGALG00000003445	660.88	572.58	801.81	533.15	749.35	869.62	498.28	354.1	703.49	640.95	579.2	839	553.92	486.81	876.49	638.24
ENSGALG00000003446	13.11	8.08	19.46	19.06	12.12	18.86	12.69	10.61	7.99	18.75	13.57	17.94	7.79	16.82	14.69	12.19
ENSGALG00000003447	11.08	8.23	5.58	10.21	6.98	7.36	6.11	5.6	5.52	7.52	5.76	9.9	6.69	6.92	5.59	4.74
ENSGALG00000003454	92.16	107.6	106.7	83.52	99.67	103.27	92.17	74.74	117.98	92.09	97.5	115.69	93.54	109.4	100.77	88.98
ENSGALG00000003456	0.12	0.24	0.47	0.23	0.68	0.26	0.43	0.19	0.1	0.3	0.4	0.11	0.62	0.59	0	0.68
ENSGALG00000003457	46.1	51.24	40.62	52.32	51.03	33.85	44.49	42.13	74.79	41.49	60.45	51.46	40.1	38.34	47.24	48.31
ENSGALG00000003458	58.43	51.79	66.67	51.3	59.47	70.55	44.72	35.67	61.16	67.71	71.21	70.29	40.49	65	68.76	50.5
ENSGALG00000003461	4.67	6.01	3.88	6.98	3.14	4.57	2.85	4.73	3.4	4.64	3.77	6.65	4.13	5.37	3.24	4.92
ENSGALG00000003462	0	0	0	0	0	0.22	0	0	0	0	0	0.19	0	0.16	0	0
ENSGALG00000003464	1	0.95	0.76	1.15	0.64	0.77	0.71	0.97	1.38	1.33	1.32	1.16	0.72	1.36	0.56	1.12
ENSGALG00000003466	1016.14	847.01	638.29	160.89	552.21	405.46	353.19	23.74	97.65	151.79	81.67	1468.55	201.09	271.68	637.11	41.92
ENSGALG00000003467	44.84	53.74	48.31	42.07	49.22	44.03	42.64	47.19	62.6	44.18	55.51	41.53	50.07	46.52	45.11	54.25
ENSGALG00000003470	0.34	0.21	0.07	0.34	0.13	0.22	0.98	0.33	0.54	0.47	0.12	0.13	0.1	0.35	0.31	0.3
ENSGALG00000003472	0.27	0.21	0.6	0.41	0.26	0.52	0.43	0.28	0.48	0.77	0.24	0.2	0.42	0.35	0	0.25
ENSGALG00000003473	29.29	17.3	29.98	25.28	18.53	34.03	21.11	12.15	15.2	43.13	13.89	37.44	12.92	20.63	43.41	17.68
ENSGALG00000003474	46.76	46.12	60.13	41.8	43.36	40.73	42.58	48.65	44.46	45.32	53.06	47.67	51.42	42.9	46.71	50.94
ENSGALG00000003475	42.66	39.55	43.58	34.78	36.74	41.23	28.82	25.44	50.07	44.66	57.51	44.89	33.98	41.15	44.41	39
ENSGALG00000003476	10.22	9.14	7.93	11.83	7.66	9.42	6.34	6.25	7.34	7.88	6.58	11.73	6.38	10.95	8.51	7.75
ENSGALG00000003478	0.42	0.21	0.49	0.21	0.27	0.15	0.38	0.17	0.56	0.12	0.12	0.34	0.21	0.3	0.27	0.21
ENSGALG00000003483	64.31	66.18	67.01	66.58	64.55	62.14	65.51	54.82	55.48	75.1	75.45	71.31	52.27	69.59	63.11	64.39
ENSGALG00000003484	4.6	6.22	7.99	4.89	7.11	5.89	4.56	3.52	8.49	3.45	7.74	5.62	3.17	7.08	6.23	5.34
ENSGALG00000003485	61.28	73.26	65.08	60.13	36.45	42.49	40.78	67.84	59.7	50.9	46.4	75.27	54.98	63.74	48.94	66.72
ENSGALG00000003487	31.3	30.79	23.12	24.52	35.24	25.75	65.64	38.63	29.03	31.9	45.15	51.45	37.6	34	28.21	24.4
ENSGALG00000003492	74.1	66.67	77.47	69.84	70.17	69.71	62.93	68.28	83.52	71.67	82.17	68.73	64.33	65.7	83.56	62.4
ENSGALG00000003495	196.43	144.05	184.48	143.95	122.58	200.64	111.32	86.79	174.47	185.25	124.74	174.29	127.74	119.52	215.49	141.46
ENSGALG00000003496	9.64	8.91	9.9	9.76	7.18	11.24	7.34	6.51	8.33	11.55	12.25	9.49	5.4	9.03	11.05	8.56
ENSGALG00000003498	12.41	14.22	13.75	14.36	11.63	13.67	11.76	10.21	13.87	15.3	12.11	17.3	12.64	17.48	16.24	10.53
ENSGALG00000003499	7.72	7.71	5.31	7.91	4.36	4.22	5.22	8.25	6.8	5.7	5.28	8.54	5.75	5.71	5.96	6.2
ENSGALG00000003500	9.77	8.12	9.9	12.18	6.85	10.96	7.2	7.24	8.32	9.85	8.94	13.24	6.78	11.03	11.57	7.89
ENSGALG00000003503	26.96	39.24	27.28	27.39	19.1	17.83	14.62	19.89	35.72	15.09	22.94	32.57	22.91	35.31	16.21	24.57
ENSGALG00000003505	26.71	20.09	23.79	23.54	22.21	28.3	17.2	16.6	25.21	27.1	25.21	25.1	19.08	24.32	22.77	21.34
ENSGALG00000003507	6.32	5.33	5.28	6.3	4.54	5.3	5.3	4.38	5.64	5.6	5.04	6.87	4.36	5.38	6.81	4.65
ENSGALG00000003509	0.22	0	0.66	0	0.21	0	0	0	0	0.36	0.37	0.21	0	0	0.16	0.15
ENSGALG00000003510	41.57	43.62	36.83	36.01	47.61	35.16	41.07	40.06	43.42	28.18	40.53	29.34	46.46	39.58	28.56	40.76
ENSGALG00000003512	0.12	0	0	0	0	0	0	0.1	0	0	0	0	0	0	0.09	0
ENSGALG00000003517	82.14	72.56	117.88	91.83	96.49	131.73	64.58	72.1	88.08	96.72	109.41	108.19	85.41	79	110.21	69.44
ENSGALG00000003518	18.34	17.68	18.73	16.71	16.35	14.96	21.87	15.52	18.18	17.76	15.19	19.62	19.71	18.69	21.21	17.61
ENSGALG00000003519	0	0	0.27	0	0	0	0	0.69	0	0	0	0	0	0	0	0
ENSGALG00000003520	3.33	1.47	2.88	4.39	2.99	4.13	4.68	5.88	3.58	0.89	1.54	1.01	2.08	5.61	2.14	3.4
ENSGALG00000003521	1064.92	958.1	942.72	961.05	1804.55	1189.97	2158.71	1216.57	890.64	1176.3	1542.04	1049.94	1119.17	1299.26	1018.55	834.63
ENSGALG00000003522	135.38	156.57	167.22	134.82	134.57	154.02	120.2	124.87	164.18	135.42	158.58	196.5	165.39	179.24	145.06	138.15
ENSGALG00000003523	21.45	23.37	18.08	19.35	23.86	17.01	18.73	17.94	17.89	17.03	23.74	24.72	19.15	24.78	24.83	20.95
ENSGALG00000003526	30.51	26.73	27.11	30.13	27.32	32.17	25.4	21.28	27.94	24.97	28.91	30.96	23.4	28.6	29.88	24.73
ENSGALG00000003527	18.19	16.56	17.12	22.8	21.81	18.52	33.05	17.18	18.91	16.91	11.85	21.4	15.36	16.18	19.41	17.24
ENSGALG00000003529	7.48	8.94	8.53	12.26	10.84	6.9	14.62	15.54	7.08	8.11	11.86	6.02	13.92	13.02	7.95	7.91
ENSGALG00000003532	461.9	434.87	358.74	531.26	382.02	442.04	306.96	325.27	428.68	401.31	414.55	523.83	327.9	485.44	351.15	352.89
ENSGALG00000003533	16.23	17.69	16.33	19.03	20.75	17.56	14.14	13.26	17.66	21.13	18.6	19.79	14.67	18.07	17.02	20.07
ENSGALG00000003536	13.4	9.97	15.59	11.15	7.69	14.3	8.43	6.69	14.7	13.03	10.87	20.58	7.17	13.07	14.68	8.59
ENSGALG00000003537	3.6	3.68	0.19	0.61	0	0.96	0.99	1.63	0.69	2.33	0	4.61	0.77	0.46	3.61	1.18
ENSGALG00000003539	30.12	25.27	27.48	20.93	22.89	30.64	15.39	17	24.72	29.61	27.34	24.43	17.82	17.19	29.77	22.61
ENSGALG00000003540	3.02	3.16	2.77	4.6	4.06	3.39	3.74	3.54	2.13	2.61	3.18	3.3	2.81	4.36	2.38	3.48
ENSGALG00000003545	0.33	0.22	0	0.11	0.1	0.36	0.2	0.44	0	0	0.09	0.1	0.41	0	0	0
ENSGALG00000003547	11.31	12.44	13.46	12.84	14.36	13.16	11.19	9.81	13.19	10.21	16.5	14.61	9.53	17.97	10.3	14.32
ENSGALG00000003548	84.51	65.54	73.01	62.31	115.95	107.9	81.51	36.65	73.74	102.98	102.35	95	45.66	54.95	88.92	66.18
ENSGALG00000003549	33.96	32.79	43.1	48.67	34.78	42.95	35.64	37.62	30.69	30.82	30.46	28.97	62.77	29.49	32.63	34.27
ENSGALG00000003550	0.77	0.37	0.67	0.84	0.44	1.3	0.85	0.44	1	0.92	0.54	1.17	0.67	1.47	1.79	0.38
ENSGALG00000003553	0.03	0.02	0.02	0.09	0.02	0.07	0.03	0.03	0.02	0.02	0.01	0.04	0.04	0.02	0.03	0.03
ENSGALG00000003554	0.08	0.08	0	0	0.07	0	0.12	0.18	0	0.26	0.13	0.14	0.05	0.49	0.06	0.05
ENSGALG00000003557	0	0	0	0	0	0	0	0	0	0	0	0	0	0	0	0
ENSGALG00000003558	14.41	13.95	13.27	21.18	13.65	16.89	10.8	8.56	13.44	11.59	13.89	18.3	9.88	15.53	13.75	10.22
ENSGALG00000003559	5.02	5.18	5.65	4.97	5.7	5.55	4.55	3.8	5.11	6	6.35	6.9	4.14	6.4	6.13	5.03
ENSGALG00000003560	2.78	2.32	1.95	3.55	2.57	3.52	3.3	3.03	1.52	3.89	3.49	1.8	3.11	2.67	2.21	2.78
ENSGALG00000003562	7.65	6.58	8.59	6.97	8.33	11.09	6.93	5.62	6.98	10.33	6.18	10.67	5	8.91	17.56	7.5
ENSGALG00000003563	42.29	46.69	51.33	45.04	49.27	45.26	35.66	37.43	54.4	43.06	52.03	45.67	44.46	44.53	46.41	44.58
ENSGALG00000003566	9.43	7.02	8.35	9.43	7.93	9.5	7.71	6.38	7.5	9.55	7.39	9.38	6.21	9.94	9.05	6.44
ENSGALG00000003567	3.17	2.84	2.91	2.92	2.04	2.51	2.42	1.11	2.13	4.95	2.21	1.84	1.31	1.59	4.32	2.64
ENSGALG00000003568	10.9	8.99	7.49	9.7	4.39	8.22	4.95	7.56	7.72	8.02	7.93	15.5	6.15	10.17	10.43	6.77
ENSGALG00000003569	5.61	4.7	4.89	6.34	5.07	5.19	4.53	2.79	3.1	4.68	4.89	5.77	3.33	4.35	4.37	4.13
ENSGALG00000003570	118.27	114.88	106.55	96.8	100.86	117.84	119.84	151.1	86.24	157.88	95.59	138.56	160.27	133.45	111.15	136.89
ENSGALG00000003572	12.88	10.6	10.72	14.3	9.81	13.26	11.15	11.03	13.33	12.8	13.11	14.46	8.83	12.88	14.34	8.93
ENSGALG00000003573	0	0.21	0.31	0	0	0	0	0	0	0	0	0	0	0	0.08	0
ENSGALG00000003574	31.16	27.59	35.83	28.7	40.17	34.7	37.04	20.68	42.47	37.67	42.86	33.42	23.21	27.15	30.13	33.21
ENSGALG00000003575	63.25	72.46	71.08	66.93	63.81	60.22	62.21	75.54	78.04	66.29	84.4	62.84	80.99	68.8	55.54	78.21
ENSGALG00000003578	81.23	73.99	52.81	79.07	93.88	57.66	126.42	80.31	110.09	64.92	80.26	62.08	71.04	84.21	72.4	67.55
ENSGALG00000003580	62.09	85.74	86.9	86	91.31	85.72	173.23	105.11	52.76	80.28	72.54	93.19	60.59	141.35	78.85	97.94
ENSGALG00000003582	0.04	0.06	0.12	0.02	0	0	0.02	0.05	0	0	0	0.02	0.04	0.04	0	0.04
ENSGALG00000003584	62.54	91.34	101.2	72.59	116.5	102.48	50.83	52.29	108.81	64.28	164.9	87.83	73.6	151.74	70.57	89.4
ENSGALG00000003588	0.07	0.07	0	0	0	0.08	0.06	0.11	0	0	0	0.07	0.05	0.12	0.11	0.1
ENSGALG00000003589	0.8	0.76	0.6	1.69	0.81	0.91	0.79	1.24	0.75	0.7	0.76	0.88	1.18	1.04	0.81	1.5
ENSGALG00000003590	0.59	0.71	0.89	0.82	1.68	0.69	1.36	0.64	0.24	0.51	0.28	0.42	0.42	0.61	0.43	0.61
ENSGALG00000003594	0.17	0.11	0.2	0.13	0.18	0.07	0.14	0.11	0.28	0.31	0.05	0.51	0.07	0.23	0.22	0.15
ENSGALG00000003595	0.43	0	0	0.07	0.14	0.08	0.2	0.23	0.13	0.12	0.12	0.07	0.16	0.12	0.11	0.21
ENSGALG00000003596	11.47	9.2	12.36	10.97	8.66	12.59	7.32	5.36	12.44	12.05	12.81	12.54	6.65	12.54	11.88	9.08
ENSGALG00000003597	213.69	192.98	190.37	157.75	170.39	209.73	111.71	130.05	211.12	222.98	212.53	188.28	161.71	139.59	218.01	170.46
ENSGALG00000003601	38.95	27.9	29.86	29.62	30.36	35.6	31.63	27.66	31.55	37.34	34.05	32.53	28.62	32.04	37.84	24.46
ENSGALG00000003602	1.03	1.12	2.2	1.71	2.24	1.5	1.26	0.87	1.47	1.38	2.72	1.42	0.78	2.76	1.74	1.73
ENSGALG00000003604	10.23	9.42	18.04	8.48	6.23	8.68	6.4	7.35	11.26	9.13	6.22	7.17	9.09	9	11.23	6.82
ENSGALG00000003605	8.99	7.07	11.94	10.33	6.37	13.32	6.89	7.12	10.05	12.27	11.93	12.05	5.05	13.73	11.52	11.06
ENSGALG00000003614	6.69	8.59	4.77	13.43	5.79	5.92	7.49	6.55	5.1	4.16	3.83	7.04	6.56	5.74	4.54	4.93
ENSGALG00000003624	0.93	0.47	1.38	3.02	1.07	0.51	1.28	0.76	2.78	0.77	0.94	1.08	0.65	0.6	1.57	0.72
ENSGALG00000003625	163.91	163.73	192.71	163.65	180.97	211.77	184.12	186.75	196.33	196.37	205.29	186.76	201.52	156.22	197.84	208.12
ENSGALG00000003628	2.03	1.87	1.61	2.23	2.42	2.69	2	2.19	2.52	2.76	2.23	2.75	1.36	2.96	1.71	1.97
ENSGALG00000003631	2.14	1.77	3.65	3.18	2.23	3.66	2.43	2.06	2.73	2.88	3.39	3.02	1.64	3.9	3.34	2.71
ENSGALG00000003634	64.14	65.36	63.23	66.48	54.86	59.41	61.2	62.68	59.5	72.89	70.98	77.09	49.38	87.54	64.61	64.4
ENSGALG00000003636	33.74	25.25	30.34	26.2	34.31	25.74	22.17	21.35	29.23	31.17	30.54	28.61	28.15	19.9	33.44	24.5
ENSGALG00000003641	12.56	8.36	11.94	11	5.74	11.73	6.68	6.08	12.17	12.1	10.71	15.6	5.83	12.06	13.84	9.17
ENSGALG00000003642	14.07	15.95	14.24	14.67	13.83	15.76	15.19	11.5	13.08	16.43	18.22	15.33	10.49	14.96	13.2	12.76
ENSGALG00000003644	2.26	3.17	2.17	1.06	3.37	1.02	3.77	3.54	1.41	3.29	1.04	1.41	1.94	1.65	1.71	2.49
ENSGALG00000003645	6.07	3.73	3.83	4.28	1.97	4.87	1.88	2.48	6.22	4.78	4.05	7.91	1.8	4.18	5.28	2.29
ENSGALG00000003647	0.05	0	0.26	0.05	0.15	0.06	0.05	0	0.84	0.05	0	0.15	0.25	0.09	0	0
ENSGALG00000003648	13.84	16.02	12.83	14.82	13.84	18.04	20.6	19.47	8.13	11.74	13.46	13.56	14.68	23.29	9.58	13.6
ENSGALG00000003650	14.6	17.04	18.78	20.02	18.68	18.9	17.74	17.1	17.17	15.61	20.31	20.12	13.87	23.51	14.85	18.77
ENSGALG00000003651	93.17	82.02	91.48	119.35	93.31	94.75	85.06	79.09	110.9	88.74	108.19	81.48	81.15	65.77	108.89	72.69
ENSGALG00000003652	48.66	45.92	47.48	42.98	50.24	46.8	45.49	38.52	58.96	47.89	49.92	50.67	45.52	43.17	57.79	50.31
ENSGALG00000003655	0.89	1.09	0.53	1.83	0.64	0.88	1.27	1.1	0.6	1.13	0.59	1.43	0.69	2.08	0.56	0.63
ENSGALG00000003657	9.85	7.54	9.63	5.85	6.27	8.56	3.23	3.33	7.76	10.88	10.05	7.95	5.61	4.65	8.55	5.23
ENSGALG00000003658	3.35	3.04	2.83	3.6	2.52	3.39	2.73	1.93	3.97	2.71	2.92	4.84	2.24	4.7	4.09	2.45
ENSGALG00000003660	1.56	3.43	4.37	2.25	3.89	2.66	1.74	1.49	3.74	2.54	3.75	2.24	2.11	3.82	2.08	3.34
ENSGALG00000003661	7.66	5.71	10.01	11.88	6.31	8.21	6.1	5.71	8.77	7.59	9.12	8.77	3.7	9.35	8.98	7.63
ENSGALG00000003663	10.58	12.23	11.53	13.08	11.73	11.44	10.28	7.28	10.34	10.87	10.37	13.82	7.65	13.3	11.73	12.18
ENSGALG00000003665	51.49	46.76	58.46	54.52	68.58	55.72	47.85	45.76	67.7	50.37	60.46	55.93	52.71	39.78	56.87	50.47
ENSGALG00000003670	11.82	16.18	11.68	19.95	10.17	9.32	16	15.18	13.32	13.37	8.11	18.14	11.41	15.6	13.8	13.62
ENSGALG00000003672	14.66	17.54	18.31	18.39	16.44	16.6	16.94	12.61	17.56	16.64	19.96	20.05	14.81	20.34	17.46	16.44
ENSGALG00000003674	6.79	5.68	8.19	5.5	8.31	7.76	6.28	4.81	8.35	7.31	6.11	6.19	6.43	7.68	7.5	7.46
ENSGALG00000003675	14.42	12.78	10.1	14.85	14.06	15.03	18.51	14.6	10.29	14.65	11.15	13.37	14.29	16.16	12.54	13.78
ENSGALG00000003677	3.02	5.2	2.26	3.38	2.21	1.97	2.64	2.34	3.81	1.89	1.46	2.9	2.13	2.09	2.84	3.3
ENSGALG00000003681	59.13	53.34	67.58	68.25	47.23	69.54	39.22	40.46	69.95	58.23	72	77.7	39.3	75.68	57.57	71.08
ENSGALG00000003682	34.99	39.24	38.31	46.13	29.91	36.15	31.81	29.03	33.99	30.6	36.24	33.31	32.88	37.06	28.76	33.91
ENSGALG00000003683	28.01	31.46	30.85	33.95	27.49	31.28	34.86	38.43	28.91	33.7	28.86	29.84	33.85	30.81	29.5	30.26
ENSGALG00000003684	9.13	8.5	7.09	6.04	6.56	8.08	7.14	5.62	6.54	7.6	6.51	8.5	8.49	11.67	6.63	9.51
ENSGALG00000003687	11.34	12.04	12.41	11.81	14.75	11.42	9.23	7.57	10.51	9.32	11.74	9.58	12.74	14.16	9	10.24
ENSGALG00000003688	18.45	22.68	24.88	21.42	22.25	23.02	18.27	12.72	26.11	18.06	27.13	24.81	16.24	29.04	18.69	19.82
ENSGALG00000003689	194.23	135.07	194.71	148.55	144.02	256.07	80.66	45.72	176.31	247.32	315.42	189.67	118.8	84.66	360.44	112.13
ENSGALG00000003690	0.45	0.6	0.86	0.98	0.57	0.65	1.13	1	0.95	0.62	0.71	0.31	0.98	0.6	0.48	0.22
ENSGALG00000003691	15.55	14.86	15.98	14.53	15.19	11.71	15.16	14.74	15.04	14.83	15.8	16.06	14.01	17.56	13.51	13.7
ENSGALG00000003693	37.81	28.08	27.81	33.83	26.31	27.1	24.57	32.49	24.63	28.71	26.82	26.46	23.12	24.39	26.1	26.33
ENSGALG00000003695	6.29	4.53	7.76	6.19	6.13	5.68	6.91	6.35	6.38	7.14	5.88	7.92	3.9	6.08	6.51	5.43
ENSGALG00000003696	27.1	24.26	22.89	26.04	20.69	24.53	18.91	19.77	22.37	32.93	25.78	23.24	20.59	17.45	30.06	20.37
ENSGALG00000003699	3.07	5.38	2.04	4.63	1.38	1.99	2.07	3.27	2.58	2.14	2.1	3.87	3.47	4.18	1.46	2.93
ENSGALG00000003701	15.91	16.63	15.38	14.78	11.92	16.82	12.49	11.89	16.93	17.14	15.83	15.51	9.9	13.31	16.77	13.37
ENSGALG00000003702	49.4	43.75	58.93	50.36	51.06	69.15	42.76	33.9	54.92	58.89	63.13	60.83	35.96	58.23	59.4	47.62
ENSGALG00000003703	19.7	18.57	16.81	22.84	18.83	19	17.05	14.86	17.84	17.85	19.98	21.89	17.14	19.74	20.77	19.66
ENSGALG00000003705	8.61	5.8	12.88	7.65	7.67	11.4	7.04	7.11	5.88	13.72	8.35	10.63	4.46	11.03	10.56	8.52
ENSGALG00000003708	20.44	19.94	24	23.01	20.58	23.37	20.78	17.64	23.3	23.41	23.23	25.86	20.08	27.77	23.73	22.42
ENSGALG00000003709	5.89	6.47	4.32	4.86	6.42	4.3	9.77	6.17	3.94	5.95	3.91	6.58	5.58	8.39	6.7	5.29
ENSGALG00000003712	25.67	22.75	17.77	20.58	16.98	17.43	17.43	17.87	20.94	24.49	16.05	23.97	15.98	18.81	22.89	19.97
ENSGALG00000003713	5.56	7.22	9	7.23	10.3	11.35	16.88	10.08	13.19	7.85	7.24	8.45	4.34	4.23	6.45	8.62
ENSGALG00000003716	1.61	2.26	1.08	2.35	2.1	1.86	2.34	1.76	1.04	1.79	1.11	1.59	1.92	2.02	1.79	1.38
ENSGALG00000003717	19.12	18.17	14.27	23.05	11.64	19.67	10.95	11.17	13.13	15.92	19.1	24.29	9.6	20.87	15.89	16.76
ENSGALG00000003720	10.09	10.65	10.1	9.41	8.56	7.45	7.53	8.36	11.07	11.6	12.25	8.68	8.84	10.88	8.27	11.28
ENSGALG00000003722	15.28	18.57	20.54	25.14	22.49	18.38	18.79	17.23	19.12	17.03	23.98	23.11	16.61	25.47	20.9	26.14
ENSGALG00000003726	1.23	0.99	1.51	1.2	0.93	0.73	2.22	1.41	0.93	1.3	0.86	0.92	0.82	1.28	1.96	1.31
ENSGALG00000003727	7.5	9.38	9.38	6.6	9.5	10.51	7.47	6.28	7.59	5.68	10.99	9.72	7.82	11.75	6.29	8.76
ENSGALG00000003731	23.95	19.62	24.43	19.87	24.54	24.36	21.83	17.87	23.51	24.41	22.34	24.24	21.5	19.61	26.92	23.12
ENSGALG00000003732	34.56	30.51	33.6	38.35	29.58	35.78	32.46	26.53	28.03	46.97	30.91	45.51	33.48	30.59	50.06	29.17
ENSGALG00000003733	1.78	1.25	2.08	2.21	1.17	2.41	2.1	1.65	2.78	2.22	1.91	2.49	0.91	2.76	3.02	1.74
ENSGALG00000003734	24.44	21.6	20.66	19.84	23.09	20.1	19.74	17.56	22.17	21.88	21.08	24.54	20	25.11	23.35	18.41
ENSGALG00000003736	8.77	6.06	8.81	7.66	6.96	11.33	4.05	2.7	6.33	8.15	5.6	8.48	4.16	4.22	9.77	3.77
ENSGALG00000003738	87.07	93.21	102.63	92.09	108.11	108.09	84.64	68.03	91.81	88.87	115.5	104.21	77.98	97.42	105.56	95.81
ENSGALG00000003741	39.78	28.08	29.66	39.72	32.01	43.64	29	25.81	39.62	39.36	43.95	30.27	37.5	31.26	47.97	31.57
ENSGALG00000003742	2.08	2.24	2.22	1.68	2.4	2.44	4.43	1.62	1.86	1.81	1.42	2.29	1.53	2.48	2.27	1.82
ENSGALG00000003743	35.45	27.53	32.11	31.79	26.5	38.13	20.77	19.21	37.68	46.53	30.14	38.34	19.81	20.69	43.87	22.7
ENSGALG00000003744	1.84	0.92	1.56	1.26	0.49	0.67	1.41	0.82	1.24	1.5	1.08	2.59	0.68	1.37	1.17	0.91
ENSGALG00000003745	47.87	59.85	55.13	60.52	42.45	37.56	42.5	42.24	56.44	46.87	44.92	58.77	46.72	51.39	50.6	44.25
ENSGALG00000003747	8.03	9.26	6.62	12.65	8.91	8.76	9.51	12.51	10.34	7.28	9.88	8.37	7.33	9.64	6.59	8.01
ENSGALG00000003748	9.13	8.72	8.17	12.89	9.47	11.72	12.79	12.33	8.8	10.66	11.24	11.12	8.72	15.69	8.35	9.5
ENSGALG00000003750	16.66	14.57	15.81	14.89	8.32	13.42	9.39	20.48	12.27	13.99	15.14	18.3	13.81	14.83	13.63	14.65
ENSGALG00000003751	0.27	0.28	0.05	0.12	0.07	0.1	0.08	0.07	0.49	0.14	0.08	0.08	0.11	0.12	0	0.03
ENSGALG00000003753	6.56	5.62	6.36	9.36	5.18	6.7	5.74	3.31	5.9	5.74	5.33	8.71	4.81	8.3	6.6	5.82
ENSGALG00000003757	13.08	12.04	14.13	11.26	11.34	13.04	11.18	7.78	10.2	13.1	13.68	10.88	7.94	12.52	12.09	10.15
ENSGALG00000003758	6.01	5.65	5.18	6.44	4.69	5.26	6.15	5.05	4.07	4.72	5.46	5.91	5.94	5.68	6.13	5.52
ENSGALG00000003759	1.03	0.59	0.83	0.75	0.4	1.05	0.5	0.59	0.62	0.82	1.1	1.38	0.38	1.18	0.96	0.65
ENSGALG00000003765	9.82	4.06	12.6	9.75	7.79	11.2	5.37	3.51	8.41	14.2	11.79	11.43	4.67	7.5	16.87	5.21
ENSGALG00000003766	12.62	9.8	11.48	10.86	9.13	9.78	8.49	7.31	12.42	12.51	11.56	11.58	8.89	9.06	13.83	9.48
ENSGALG00000003767	2.15	2.09	2.13	3.46	2.21	3.11	3.15	2.66	1.67	3.93	3.28	2.25	2.3	3.68	2.59	2.27
ENSGALG00000003770	592.63	536.09	615.6	455.46	695.61	1000.2	397.42	278.98	635.52	857.73	986.35	750.59	498.03	468.66	786.59	536.38
ENSGALG00000003771	11.9	10.65	11.48	11.25	9.08	11.45	11.57	9.47	11.6	11.48	10.18	13.61	8.86	12.28	13.04	9.86
ENSGALG00000003774	85.37	79.48	60.05	91.98	72.96	70.37	43.98	36.67	60.49	55.38	60.94	74.25	60.57	52.68	56.83	44.97
ENSGALG00000003775	3.9	2.68	3.96	5.36	1.99	4.66	2.06	1.73	4.59	5.36	4.53	6.4	1.94	4.56	5.81	2.68
ENSGALG00000003777	0.62	0.66	0.47	0.65	0.28	0.74	0.38	0.19	0.5	0.62	0.5	0.63	0.32	0.89	0.51	0.46
ENSGALG00000003778	10.72	9.77	9.76	13.12	12.95	16.51	11.59	10.33	10.23	12.45	14.5	16.4	8.55	10.11	15.44	12.8
ENSGALG00000003781	22.98	21.5	25.08	29.09	23.8	28.87	24.39	18.66	24.34	23.41	25.82	29.26	16.34	29.34	25.47	21.49
ENSGALG00000003786	34.06	36.89	41.88	44.62	37.28	39.08	31.87	30.88	37.19	37.14	48.37	40.61	27.98	54.12	39.52	42.3
ENSGALG00000003788	15.06	15.44	15.51	13.97	14.12	14.82	16.46	14.99	16.57	14.68	18.19	21.11	14.53	23.68	16.26	14.95
ENSGALG00000003789	9.87	7.88	6.3	10.76	5.38	7.41	6.5	7.07	7.07	8.67	7.98	11.81	5.92	8.05	8.18	7.41
ENSGALG00000003792	7.64	9.19	8.49	16.02	6.54	6.72	8.15	11.97	9.1	6.9	12.7	14.69	5.81	13.06	6.96	12.38
ENSGALG00000003793	37.7	46.26	47.44	36.52	52.95	38.75	43.95	34.11	51.92	40.32	52.28	41.58	38.64	47.48	36.95	42.35
ENSGALG00000003794	7.9	6.97	8.9	5.61	7.39	10.02	7.19	6.27	11.2	11.98	14.47	11.71	8.03	7.86	14.61	6.74
ENSGALG00000003795	43.91	53.18	54.8	53.16	57.59	48.22	46.82	47.38	47.86	39.44	61.56	49.79	46.97	55.52	44.9	51.01
ENSGALG00000003798	48.77	49	54.52	52.48	55.7	54.41	45.05	42.11	51.59	51.34	63.8	56.82	42.16	58.99	53.88	50.43
ENSGALG00000003799	27.63	24.39	26.23	23.34	23.17	28.1	19.45	16.94	34.88	26.42	28.65	35.85	19.09	24.71	29.92	21.05
ENSGALG00000003800	15.38	13.65	14.05	13.84	12.21	13.62	12.14	9.39	13.33	12.23	13.8	13.81	11.96	13.95	11.76	12.74
ENSGALG00000003802	1.27	1.17	1.31	2.11	1.12	1	1.13	1.27	1.61	1.28	2.06	1.91	0.89	1.8	0.69	2.22
ENSGALG00000003803	10.1	11.94	5.93	11.83	7.48	12.77	9.63	8.78	7.06	7.64	6.79	10.97	6.45	11.91	8.8	6.16
ENSGALG00000003805	10.92	8.76	8.22	12.66	10.08	10.67	15.12	13.98	7.4	11.5	10.5	7.96	10.66	13.47	9.41	10.04
ENSGALG00000003806	541.98	576.96	707.05	589.76	652.64	664.07	607.27	503.8	595.61	633.78	728.21	701.18	517.06	711.71	618.75	641.23
ENSGALG00000003807	21.11	25.78	22.93	25.8	29.04	26.51	24.37	23.96	26.07	26.51	33.36	27.35	26.01	40.17	26.21	28.57
ENSGALG00000003812	73.62	64.17	70.52	91.5	70.72	88.95	75.2	85.36	67.6	71.56	75.64	74.75	74.53	82.26	63.86	70.37
ENSGALG00000003814	0	0	0	0	0	0	0	0	0	0	0	0	0	0	0	0
ENSGALG00000003815	187.54	192.41	223.23	179.4	214.7	192.7	169.41	129.23	229	163.36	229.85	206.1	160.61	228.28	209.72	190
ENSGALG00000003816	1.08	0.71	1.28	1.5	0.76	0.78	1.06	0.75	0.64	1.03	0.7	0.81	1.36	1.5	0.89	0.68
ENSGALG00000003818	8.01	9.59	7.01	10.69	3.5	4.81	4.22	8.31	6.76	6.11	8.52	14.06	6.98	11.85	4.83	10.02
ENSGALG00000003819	67.68	58.66	69.35	48.25	64.09	69.38	48.57	34.4	67.08	73.73	81.71	72.82	49.5	50.23	63.77	61.57
ENSGALG00000003820	331.07	357.45	405.32	364.21	400.34	459.83	307.28	316.34	397.4	342.3	484.1	432.07	328.9	437.58	415.91	411.95
ENSGALG00000003821	7.45	11.11	8.76	10.41	13.75	6.85	19.89	18.66	5.63	5.32	14.46	11.74	9.08	11.03	7.01	10.57
ENSGALG00000003824	25.41	24.7	24.72	24.1	21.49	22.44	22.4	19.85	24.36	22.82	21.53	26.92	21.45	25.96	25.1	25.87
ENSGALG00000003826	13.34	14.37	14.25	13.71	14.38	16	12.95	11.56	14.14	11.83	16.4	15.31	12.02	18.42	13.96	14.06
ENSGALG00000003829	0.83	0.97	0.69	0.57	0.61	0.7	1.16	0.47	0.28	0.5	0.33	0.37	0.83	0.65	0.3	0.09
ENSGALG00000003832	63.71	57.34	65.01	54.01	53.2	58.69	55.93	58.35	54.68	68.39	62.27	58.3	56.63	41.85	70.94	56.83
ENSGALG00000003833	1.62	1.13	0.94	1.79	2.11	1.3	2.47	2.51	0.43	1.07	2.86	0.72	2.24	1.62	0.84	1.04
ENSGALG00000003836	0.13	0.23	0.29	0.33	0.19	0.3	0.08	0.47	0.16	0.25	0.1	0.24	0.25	0.47	0.1	0.24
ENSGALG00000003837	8.35	8.83	5.3	11.39	4.19	6.11	4.8	6.13	5.58	6.55	6.57	10.71	4.06	8.59	6.24	6.81
ENSGALG00000003838	1.84	1.41	1.84	1.94	2.41	1.11	1.76	0.57	1.82	1.73	0.43	1.28	1.44	2.06	1.15	1.54
ENSGALG00000003839	0.16	0.06	0	0.06	0.06	0.03	0	0	0.11	0.03	0	0.12	0.07	0.03	0.07	0.02
ENSGALG00000003841	0.27	0.22	0.1	0.28	0.18	0.17	0.02	0.13	0.22	0.18	0.2	0.22	0.2	0.15	0.17	0.16
ENSGALG00000003842	4.09	4.84	5.32	3.92	1.93	4.67	1.13	3.53	3.34	6.41	3.24	3.03	3.71	4.37	4.47	3.38
ENSGALG00000003845	32.62	30.71	18.34	26.88	14.23	26.66	24.05	26.49	19.75	26.83	17.38	30.4	21.11	24.47	29.77	22.71
ENSGALG00000003849	0.34	0.03	0.12	0.17	0.29	0.19	0.14	0.07	0.19	0.2	0.26	0.18	0.12	0.19	0.11	0.06
ENSGALG00000003851	19.18	15.12	19.1	15.32	16.16	17.69	15.33	14.84	16.53	16.57	17.73	15.44	15.07	14.7	16.59	17.18
ENSGALG00000003854	3.47	3.89	5.3	5.16	5.62	6.47	6.19	3.31	4.28	5.36	6.39	4.82	3.78	5.34	4.45	4.64
ENSGALG00000003855	12.97	11.53	8.49	14.57	9.08	9.96	8.79	8.33	10.09	9.19	7.99	8.58	7.38	8.89	10.84	7.78
ENSGALG00000003857	0	0	0	0	0	0	0	0	0	0	0	0	0	0	0	0
ENSGALG00000003859	0.22	0.36	0.36	0.5	0.48	0.08	0.92	0.29	0.06	0.06	0.25	0.21	0.33	0.12	0.22	0.26
ENSGALG00000003860	6.51	6.43	5.82	7	5.08	4.92	7.27	6.9	5.18	6.18	5.95	5.56	6.63	6.29	5.76	5.34
ENSGALG00000003861	14.24	14.46	15.93	14.67	13.47	19.63	11.69	10.21	15.62	16.15	15.8	16.94	11.27	16.83	14.55	13.7
ENSGALG00000003862	34.42	24.8	29.85	30.4	25.3	45.09	23.72	18.81	35.97	42.38	45.45	43.46	20.63	35.42	34.89	35.22
ENSGALG00000003863	26.55	31.03	29.88	60.22	20.63	24.57	20.72	32.89	41.73	22.19	38.91	43.22	22.58	27.72	33.07	33.92
ENSGALG00000003866	0	0	0	0	0	0	0	0	0	0	0	0	0	0	0	0
ENSGALG00000003870	13.2	14.76	14.24	20.45	16.23	16.47	14.31	15.96	12.6	15.81	16.36	16.45	14.35	17	14.13	16.69
ENSGALG00000003875	36.98	32.37	32.01	34.82	30.11	34.71	35.84	30.6	36.53	36.08	34.19	32.63	31.1	36.7	42.79	30.61
ENSGALG00000003876	17.92	29.81	21.21	11.2	10.46	8.23	24.25	14.89	8.17	10.09	10.64	21.39	11.02	27.73	3.17	23.95
ENSGALG00000003878	513.78	434.29	561.42	459.06	464.63	615.54	467.08	531.83	451.42	523.51	479.89	505	497.1	364.84	549.33	498.17
ENSGALG00000003879	21.21	23.43	19.65	15.79	22.66	15.06	9.69	6.47	21.47	12.57	26.9	11.68	15.79	15.61	15.86	16.68
ENSGALG00000003880	30.65	28.76	25.43	27.35	23.61	21.78	23.57	24.67	24	24.22	23.24	24.88	22.19	24.52	23.84	21.44
ENSGALG00000003881	5.45	5.83	6.95	5.52	5.74	6.14	3.28	2.63	6.55	3.96	7.07	6.76	4.35	7.94	4.59	4.94
ENSGALG00000003882	98.98	105.11	104	104.12	108.06	111.95	96.38	81.06	118.39	93.74	141.1	107.66	107.5	135.43	96.14	118.58
ENSGALG00000003883	21.22	17.65	19.07	17.63	15.66	20.06	14.94	12.22	18.53	22.58	16.76	25.62	13.85	18.77	19.21	12.94
ENSGALG00000003885	1.99	2.02	1.69	1.95	1.69	2.32	2.75	2.25	1.1	1.38	1.19	1.13	2.1	1.82	1.64	1.55
ENSGALG00000003886	9.72	8.26	4.88	10	8.46	11.74	13.58	12.86	5.62	8.61	11.19	6.61	8.38	13.2	6.94	6.6
ENSGALG00000003891	12.91	16.79	11.26	17.09	14.31	11.39	17.53	21.71	9.7	12.07	13.27	14.07	15.51	20.64	9.63	17.61
ENSGALG00000003893	47.67	39.2	47.86	33.64	36.27	36.7	37.72	24.97	41.85	40.06	35.86	49.38	37.17	42.57	38.16	36.2
ENSGALG00000003895	0	0	0	0	0	0	0	0	0	0	0.09	0	0	0	0	0
ENSGALG00000003899	28.05	13.58	31.33	24.65	29.7	27.5	27.22	19.95	33.53	33.4	30.72	29.74	21.21	16.05	58	24.33
ENSGALG00000003901	76.5	59.1	75.18	53.13	66.09	68.12	68.12	46.6	63.24	82.91	68.09	71.29	60.33	44.99	100.56	65.02
ENSGALG00000003904	0.6	0.15	0.61	0.48	0.14	0.73	0.31	0.58	0.35	0.25	0.41	0.49	0.3	0.19	0.94	0.13
ENSGALG00000003906	7.86	10.4	8.68	13.08	10.82	13.33	8.76	7.14	7.4	10.37	15.97	8.36	7.27	15.15	7.46	14.9
ENSGALG00000003907	22.29	20.68	25.89	30.14	23.94	32.1	22.87	18.74	21.11	26.6	30.34	32.88	17.09	30.11	31.03	22.46
ENSGALG00000003908	0	0	0	0	0	0	0	0	0	0	0	0.04	0	0	0	0
ENSGALG00000003909	39.96	38.38	37.89	33.09	37.64	34.67	34.47	29.78	40.22	35.24	40.43	36.36	35.4	31.07	41.34	32.66
ENSGALG00000003911	0	0	0	0	0	0	0.07	0.03	0	0.1	0	0	0	0.03	0.06	0
ENSGALG00000003913	3.18	2.79	7.67	5.45	8.21	5.87	9.31	4.4	3.95	4.34	4.25	4.21	5.4	5.86	4.48	4.76
ENSGALG00000003914	0.1	0.16	0.1	0	0.48	0.28	0.28	0.13	0.18	0.13	0.13	0.05	0.16	0.26	0.2	0.19
ENSGALG00000003916	19.29	23.94	23.48	22.85	24.75	23.57	24.88	17.67	22.09	23.91	21.31	23	22.21	23.97	21.02	21.78
ENSGALG00000003919	13.84	15.47	21.11	23.07	23.57	24.35	17.49	14.18	19.37	16.59	23.83	22.61	12.87	22.13	23.96	24.28
ENSGALG00000003920	23.52	18.38	23.89	20.35	15.56	17.41	15.87	14.49	16.93	20.32	15.15	22.45	17.55	17.14	23.02	14.98
ENSGALG00000003921	52.61	48.29	63.28	68.36	79	47.77	93.08	91.22	47.81	58.58	56.38	41.05	71.29	62.04	57.81	62.58
ENSGALG00000003922	35.14	41.49	45.51	32.38	42.64	37.01	20.64	20.37	54.37	26.09	49.83	39.21	28.9	51.15	29.55	36.11
ENSGALG00000003923	25.88	28.31	23.69	27.12	26.9	25.01	43.08	29.41	27.31	24.15	21	27.4	26.67	29.81	24.84	24.81
ENSGALG00000003924	19.55	25.38	20.94	19.98	23.96	19.43	23.77	25.93	20.39	17.05	20.54	21.36	25.27	24.1	17.13	21.27
ENSGALG00000003925	0.03	0.06	0.05	0	0.19	0	0	0.02	0.17	0.04	0.15	0.06	0.05	0	0.05	0.02
ENSGALG00000003928	0	0	0	0	0	0	0	0	0	0	0	0	0	0	0	0
ENSGALG00000003929	22.71	25.7	28.27	25.15	29.85	23.93	30.57	23.71	24.85	29.73	26.44	23.47	24.06	29.45	26.64	24.64
ENSGALG00000003930	0.67	1.04	0.67	1.02	0.54	0.74	0.74	1	0.34	0.82	0.83	0.66	0.77	1.57	0.55	1.28
ENSGALG00000003932	191.69	137.29	176.33	169.81	173.4	169.02	169.46	130.36	231.7	230.71	145.11	179.17	142.37	142.77	227.32	159.73
ENSGALG00000003933	28.06	35.75	30.4	29.97	24.17	19.74	26.68	35.62	24.42	18.66	22.72	24.87	23.6	21.52	16.27	30.42
ENSGALG00000003935	4.42	5.12	8.29	5.21	10.28	11.31	7.67	6.02	8.16	4.6	6.89	7.6	8.55	9.62	6.83	7.42
ENSGALG00000003936	65.19	73.64	58.42	82.08	72.24	59.28	81.95	69.2	65.65	70.59	69.97	80.93	53.01	82.7	68.26	70.1
ENSGALG00000003937	10.35	10.76	11.66	9.11	10.49	9.75	9.47	7.41	11.59	9.94	11.38	13.01	8.68	12.3	10.97	10.51
ENSGALG00000003939	45.13	56.14	52.2	56.02	52.7	38.78	68.43	82.74	40.91	49.93	47.05	52.36	55.77	52.38	33.95	64.79
ENSGALG00000003941	48.06	41.13	53.42	44.66	35.91	50.88	35.84	35.74	49.28	54.25	48	54.66	44.43	50.53	52.38	47.29
ENSGALG00000003942	31.01	24.72	37.52	34.94	30.74	44.21	25.53	19.22	27.85	38.92	35	38.21	20.78	37.52	39.26	30.09
ENSGALG00000003944	1.64	1.49	0.6	1.41	1.25	2.6	2.87	1.53	0.82	0.89	1.88	1.24	2.14	2.01	1.22	1.45
ENSGALG00000003947	168.5	220.52	207.31	184.75	208.54	162.76	137.34	105.35	241.09	135.83	241.1	196.05	158.97	249.79	151.99	196.83
ENSGALG00000003948	79.02	62.59	63.32	54.39	47.18	95.18	43.48	33.98	70.59	108.25	76.2	89.25	60.47	50.21	106.78	61.23
ENSGALG00000003950	31.66	34.62	29.39	33.38	29.79	27.42	29.12	27.13	30.02	30.94	31.38	38.17	28.17	41.67	30.12	32.54
ENSGALG00000003952	0.06	0.2	0.19	0.13	0.06	0	0.06	0.11	0	0.39	0.06	0	0.05	0.33	0.2	0.05
ENSGALG00000003955	7.16	6.25	6.3	9.01	4.89	5.68	3.98	7.5	5.81	7.31	7.82	8.41	4.27	9.48	6.42	7.91
ENSGALG00000003958	13.92	15.31	16.38	14.85	15.94	15.97	12.18	12.03	14.85	11.7	18.16	15.38	12.57	19.58	11.44	15.92
ENSGALG00000003959	11.14	10.64	13.66	14.71	13.29	14.35	12.56	13.81	12.94	9.77	13.89	15.2	10.71	15.43	13.03	16.03
ENSGALG00000003965	0	0	0	0	0	0	0	0	0	0	0	0	0	0	0	0
ENSGALG00000003966	2697.7	2786.87	2672.23	2595.81	2406.58	2635.45	2810.73	3261.53	2165.22	2497.01	2309.52	2550.02	3318.33	2978.44	2144.56	3418.16
ENSGALG00000003969	47.78	44.28	54.34	47.8	49.05	52.46	39.22	33.03	60.99	54.73	54.79	54.09	40.39	46.61	66.36	41.56
ENSGALG00000003972	2.14	0.92	1.29	1.4	1.25	1.76	1.02	1.06	0.75	1.36	1.02	1.57	0.87	0.56	2.4	0.38
ENSGALG00000003973	44.5	54.01	67.33	41.19	46.51	57.05	37.07	38.81	47.37	60.7	69.26	51.97	50.74	42.64	46.59	48.13
ENSGALG00000003976	6.34	5.54	3.56	4.37	3.46	4.37	3.99	4.38	4.39	4.85	3.45	5.66	3.77	4.92	4.46	3.89
ENSGALG00000003977	54.62	59.47	50.41	44.63	45.17	40.33	46.9	40.59	62.85	49.42	51.24	59.69	43.68	45.65	52.12	44.61
ENSGALG00000003978	0	0	0	0	0	0	0.26	0	0	0.23	0.46	0	0.2	0	0	0.38
ENSGALG00000003979	7.3	5.12	5.9	6.93	4.6	7.07	4.02	4.49	6.72	5.39	4.69	7	4.05	5.3	5.07	4.19
ENSGALG00000003980	0.04	0.12	0.2	0.08	0	0.04	0	0.03	0.07	0	0	0	0	0.07	0.03	0.09
ENSGALG00000003985	20.52	19.12	18.37	19.53	17.33	22.53	16.38	15.81	18.89	16.23	22.02	23.24	17.6	21.76	18.15	19.35
ENSGALG00000003986	77.94	70.3	84.03	80.16	73.44	96.58	69.23	95.68	86.12	75.76	80.49	72.46	91.71	64.55	78.83	89.17
ENSGALG00000003987	20.78	21.36	20.5	19.75	18.78	22.47	11.39	16.85	11.29	18.6	13.82	18.02	15.27	15.56	19.39	10.9
ENSGALG00000003990	0.31	1.06	0.68	0.56	0	0.07	0.12	0.04	0.39	0	0.54	1.11	0.77	0.18	0	0
ENSGALG00000003991	58.21	65.2	70.01	60.37	65.97	60.57	62.73	52.06	60.43	44.79	62.88	50.62	67.67	55.64	55.32	70.83
ENSGALG00000003995	17.85	14.46	20.1	19.86	20.46	19.69	15.56	13.8	18.83	20.19	16.46	19.25	15.67	16.81	18.91	17.4
ENSGALG00000003999	7.11	3.33	5.49	7.25	4.4	7.47	4.09	2.78	3.51	7.55	3.49	6.23	2.9	5.74	5.85	3.96
ENSGALG00000004002	44.96	46.93	48.13	36.55	38.37	39.61	36.35	32.41	51.32	40.03	43.58	47.53	35.33	38.19	41.62	35.91
ENSGALG00000004003	60.36	62.44	78.02	55.68	67.25	65.15	51.55	41.54	79.37	61.11	78.4	66.93	66.34	75.21	74.29	65.93
ENSGALG00000004004	20.76	15.89	24.42	22.1	17.87	29.79	16.59	13.84	18.95	30.26	27.27	26.33	14.16	30.45	21.41	20.05
ENSGALG00000004005	403.09	318.74	359.06	232.78	306.25	355.32	275.04	186.08	384.47	359.41	230.34	423.46	314.4	276.9	432.11	324.44
ENSGALG00000004009	14.74	12.39	10.34	14.47	14.49	12.5	16.74	14.39	8.42	16.39	11.74	15.36	15.06	6.25	13.44	10.91
ENSGALG00000004017	33.38	25.36	26.94	25.2	27.21	24.85	23.26	16.44	30.98	30.83	25.16	30.64	21.4	18.64	35.35	20.55
ENSGALG00000004019	10.76	11.09	12.59	8.14	10.05	8.77	10.16	7.83	11.36	9.43	9.36	10.94	10.9	11.46	10.42	11.31
ENSGALG00000004028	0.1	0.1	0.1	0	0	0.05	0.09	0	0.09	0.17	0.22	0	0	0.13	0.08	0.15
ENSGALG00000004033	8.52	5.83	7.58	6.88	6.74	8.29	5.82	4.89	7.06	8.05	6.78	7.9	4.51	6.7	8.1	7.11
ENSGALG00000004034	174.47	198.85	207.6	215.53	232.56	233.8	209.5	197.84	183.4	182.32	287.12	221.33	195.97	266.79	177.49	253.25
ENSGALG00000004035	0.97	1.98	0.11	1.29	0.52	2.38	0.69	1.6	1.8	1.29	1.67	0.31	2.2	1.46	2.49	1.09
ENSGALG00000004037	4.14	5.89	5.93	5.25	6.31	4.42	3.47	3.27	5.42	2.71	5.34	4.58	3.45	6.31	2.86	5.2
ENSGALG00000004038	7.96	6.08	6.93	6.32	8.86	7.89	7.7	5.88	7.2	6.76	7.86	10.96	8.12	7.81	7.09	5.44
ENSGALG00000004039	188.23	206.95	179.5	192.06	233.92	200.48	204.21	204.36	195.68	226.51	300.74	189.53	261.06	277.18	202.64	229.14
ENSGALG00000004040	17.89	16.56	22.87	19.55	18.3	22.43	20.55	16.15	21.32	23.39	20.35	27.37	15	24.59	24.59	17.43
ENSGALG00000004042	12.54	11.21	10.39	11.33	9.49	11.26	7.62	8.01	10.91	11.1	11.82	13.35	8.67	9.77	12.03	9.01
ENSGALG00000004044	0	0	0.08	0	0	0.09	0	0	0	0	0	0	0	0.07	0	0.06
ENSGALG00000004045	14.88	10.25	13.88	11.83	7.89	12.35	8.19	7.1	10.28	14.09	10.76	12.56	7.26	10.26	13.55	10.36
ENSGALG00000004046	9.61	7.9	6.99	7.98	11.03	8.77	10.15	8.12	6.35	8.01	8.53	10.41	8.49	11.47	7.79	7.35
ENSGALG00000004047	54.61	43.86	63.69	46.49	54.1	60.59	36.92	32.35	62.14	56.57	73.88	50.41	43.73	35.97	64.33	43.97
ENSGALG00000004048	18.14	18.09	10.79	18.59	11.99	13.69	13.98	12.68	10.49	12.21	10.58	13.21	12.19	16.88	13.23	11.78
ENSGALG00000004049	23.38	21.58	27.54	21.67	23.32	40.34	18.06	14.8	31.78	28.5	37.94	34.03	16.53	31.28	31.16	25.8
ENSGALG00000004052	17.32	15.8	14.64	15.01	14	15.76	13.61	12.49	13.48	16.74	17.14	20.31	12.28	17.03	14.56	13.96
ENSGALG00000004055	16	18.01	18.45	19.97	21.19	17.92	21.16	16.76	23.19	12.5	22.66	14.97	15.13	25.25	14.81	24.23
ENSGALG00000004057	5.42	14.97	2.42	17.83	14.17	3.72	15.06	17.43	2.11	4.41	3.65	11.08	21.74	20.47	3.77	9.79
ENSGALG00000004058	12.66	11.75	12.38	12.95	12.81	13.86	15.45	11.27	10.21	17.98	7.34	15	9.62	9.75	14.04	10.96
ENSGALG00000004059	1.33	1.11	1.09	1.81	1.4	1.47	1.84	1.17	0.57	1.71	0.65	1.59	1.6	1.85	1.41	0.87
ENSGALG00000004063	25.49	26.33	22.15	20.62	21.65	20.62	17.02	17.61	27.42	22.52	27.11	26.04	22.2	22.97	21.24	20.76
ENSGALG00000004064	0.07	0.04	0	0.44	0.32	0.08	0.3	0.24	0.17	0.07	0.23	0.29	0.11	0.38	0.12	0.19
ENSGALG00000004065	27.01	27.71	29.12	27.92	28.6	32.12	22.22	19.7	28.75	32.52	28.9	33.81	24.18	36.36	24.87	24.84
ENSGALG00000004066	1.21	1.12	0.26	0.63	1.01	1.04	0.48	0.86	0.89	0.78	0.18	2.49	1.02	1.18	1.28	0.93
ENSGALG00000004068	21.84	20.14	21.52	23.18	21.78	22.35	19.23	15.8	18.17	22.25	25.14	21.13	14.84	20.21	21.11	18.83
ENSGALG00000004069	0.71	0.52	0.1	0.41	0.19	0.45	0	0	0.53	0.09	0	0.1	0.38	0.09	0.39	0.15
ENSGALG00000004070	18.08	14.1	21.28	20.26	17.32	15.32	17.25	13.18	20.39	20.64	19.88	17.27	14.51	13.46	20.51	15
ENSGALG00000004071	0.87	0.81	0.65	1.45	0.4	0.7	0.7	0.39	0.21	0.52	0.1	0.6	0.74	0.66	0.09	0.67
ENSGALG00000004074	0.34	0.14	0.53	5.14	0.32	0.07	0.12	0.17	0.06	0.18	0.53	0.13	0.05	0.23	0.1	0.05
ENSGALG00000004078	14.01	5.46	11.64	8.41	13.07	9.71	17.1	7.43	13.99	26.03	7.74	5.14	9.93	7.8	13.5	8.49
ENSGALG00000004079	31.07	27.24	27.51	26.6	24.08	30.59	19.13	18.3	25.79	30.12	30.57	31.2	21.37	29.79	28.57	27.74
ENSGALG00000004081	6.26	5.71	8.07	5.41	7.44	6.09	7.89	5.2	7.82	5.38	4.88	5.71	5.21	6.35	5.29	5.43
ENSGALG00000004082	10.23	6.18	8.14	7.3	4.9	9.06	5.15	4.51	11.15	9.21	9.24	12.35	4.8	7.88	10.99	6.5
ENSGALG00000004083	0.27	0.18	0.21	0.32	0.03	0.26	0.09	0.28	0.3	0.1	0.18	0.1	0.15	0.23	0.14	0.13
ENSGALG00000004085	40.39	40.88	48.95	41.41	40.1	45.81	34.91	21.8	43.29	41.98	48.61	47.32	37.17	41.04	45.76	39.44
ENSGALG00000004087	1.05	0.46	1.21	0.63	0.34	0.88	0.94	0.37	1.33	1.04	0.8	1.83	0.33	1.37	1.41	0.8
ENSGALG00000004088	61.9	58.44	36.63	55.69	31.98	51.6	45.21	62.7	40.66	52.64	57.65	68.56	52.43	67.26	39.51	54.7
ENSGALG00000004093	0	0	0.03	0	0	0.04	0.03	0.03	0	0.03	0.03	0.03	0	0.06	0	0
ENSGALG00000004096	0.53	0.38	0.31	0.62	0.15	0.85	0.43	0.41	0.56	0.85	1.7	0.39	1.11	0.78	0.22	0.71
ENSGALG00000004097	2.85	2.4	3.13	2.38	3.84	3.82	4.2	3.19	1.9	2.41	2.5	3.83	3.51	3.54	2.31	1.98
ENSGALG00000004098	36.28	36.99	37.42	33.1	29.98	29.02	28.8	26.92	42.19	32.62	34.87	50.13	25.22	37.53	39.78	34.14
ENSGALG00000004101	0	0	0	0	0	0	0	0	0	0	0	0	0	0	0	0
ENSGALG00000004102	0	0	0	0	0	0	0	0	0	0	0	0	0	0	0	0
ENSGALG00000004103	1.83	1.24	2.09	1.74	2.15	3.75	1.22	1.06	1.38	3.2	2.72	3.89	1.17	1.63	3.32	1.35
ENSGALG00000004104	17.77	13.28	18.62	13.68	13.38	16.91	11.39	10.94	18.83	18.95	17.42	18.73	13.78	13.61	19.27	14.35
ENSGALG00000004106	9.26	10.46	9.77	6.74	8.05	7.9	3.59	4.57	13.81	6.45	18.33	10.07	9.27	10.92	11.33	7.69
ENSGALG00000004107	478.09	494.89	536.51	555.55	537.9	470.71	749.33	523.98	453.62	551.79	512	602.56	461.79	609.25	570.11	562.84
ENSGALG00000004108	20.34	15.6	39.56	26.42	13.73	34.66	9.87	16.06	25.15	29.28	34.68	23.51	10.54	23.73	25.15	24.88
ENSGALG00000004110	21.76	24.87	22.27	21.66	25.18	19.38	21.55	16.38	30.21	21.62	29.72	26.39	20.74	23.31	21.86	23.03
ENSGALG00000004111	7.98	11.32	6.7	10.29	3.43	4.61	5.51	9.08	7.27	5.25	8.85	9	6.38	8.77	5.99	11.37
ENSGALG00000004112	18.63	26.67	13.85	37.71	47.25	24.16	61.63	64.07	12.45	5.48	3.41	18.47	34.89	42.49	18.66	53.32
ENSGALG00000004113	3.18	2.78	2.92	4.77	3.36	2.96	6.25	4.65	4.1	1.58	3.37	2.62	4.43	3.86	4.07	4.22
ENSGALG00000004115	92.76	96.78	101.52	100.09	100.5	107.61	90.92	79.25	102.04	99.12	117.14	114.82	80.56	114.7	91.69	106.24
ENSGALG00000004116	0.1	0.13	0	0.16	0.02	0.09	0.1	0.08	0.07	0.09	0.07	0.3	0.02	0.18	0.14	0
ENSGALG00000004120	0.2	0	0	0.2	0	0.55	0.09	0.65	0.26	0.34	0.34	0.38	0	0.17	0.08	0.22
ENSGALG00000004121	4.34	5.98	6.26	7.34	5.86	5.1	9.54	5.53	4.53	5.84	5.1	5.18	5.95	7.49	6.69	5.25
ENSGALG00000004122	82.48	95.79	101.41	94.76	102.41	101.28	67.35	83.85	94.38	84.97	140.88	104.38	73.61	141.24	92.51	103.01
ENSGALG00000004123	2.48	2.16	1.81	3.57	2.19	2.25	1.78	1.82	2.15	1.87	1.62	2.42	2.06	2.37	1.94	1.76
ENSGALG00000004127	0.66	0.72	0.5	1.37	0.68	0.89	0.33	0.21	0.54	0.27	0.62	0.83	0.47	0.92	0.24	0.82
ENSGALG00000004128	5.54	6.75	5.91	6.48	4.52	3.91	6.66	6.39	5.28	5.07	3.79	6.74	6.07	7.87	5.76	5.94
ENSGALG00000004129	0.25	0.39	0.25	0.63	0.36	0.14	0	0	0	0.11	0.11	0.61	0.38	0.21	0.39	0.18
ENSGALG00000004133	71.34	81.8	74.27	72.24	73.4	68.45	61.57	63.02	77.07	76.45	80.86	83.1	66.38	88.74	69.03	73.55
ENSGALG00000004134	0	0	0	0.19	0	0	0	0	0	0.08	0	0	0	0	0	0
ENSGALG00000004140	6.41	6.14	5.37	4.97	4.1	4.62	5.41	6.01	4.31	4.33	5.04	3.84	5.14	6.2	4.58	5.05
ENSGALG00000004141	0.35	0	0	0	0	0.39	0	0.87	0	0	0	0	0	0	0.25	0
ENSGALG00000004143	252.6	249.46	311.87	242.45	280.88	314.15	224.53	173.19	273.86	272.5	322.51	307.71	209.58	313.54	294.82	250.44
ENSGALG00000004144	22.45	30.18	30.03	29.87	26.18	32.37	23.13	27.89	31.83	23.51	31.61	31.55	23.66	36.48	21.46	39.46
ENSGALG00000004146	0	0.07	0	0.15	0	0.16	0.07	0	0	0	0.06	0.49	0	0.12	0	0
ENSGALG00000004150	33.22	25.72	33.08	26.94	26.13	47.41	24.68	13.5	25.29	41.2	31.9	30.19	17.58	26.91	39.47	29.27
ENSGALG00000004152	42.41	43.86	52.52	53	45.02	46.61	36.01	32.03	45.37	36.68	60.25	39.24	33.74	57.14	35.68	40.29
ENSGALG00000004153	11.48	9.92	13.83	11.18	14.53	16.86	10.3	9.28	12.07	11.17	11.77	14.9	13.35	10.07	15.48	11.61
ENSGALG00000004155	1.2	0.92	1.01	2.69	1.43	2.75	0.83	0.78	0.66	1.69	0.42	2.74	0.5	1.2	0.89	0.99
ENSGALG00000004156	10.04	6.34	14.74	13.11	11.02	15.57	14.25	11.52	3.87	16.35	7.8	15.34	6.06	10.94	14.91	10.57
ENSGALG00000004160	127.07	122.02	125.82	94.57	107.89	106.89	92.09	83.55	144.93	106.99	123.74	128.66	104.91	130.87	128.47	131.63
ENSGALG00000004161	67.42	97.73	106.75	79.98	115	95.88	58.42	54.45	108.03	68.37	150.05	90.74	82.05	137.1	75.57	95.43
ENSGALG00000004162	4.61	4.12	4.01	5.47	3.65	4.97	2.7	2.59	6.2	3.25	3.11	7.74	4	6.38	3.54	4.14
ENSGALG00000004163	0	0	0	0	0	0	0.07	0	0	0	0	0	0	0	0	0
ENSGALG00000004165	37.68	34.88	33.86	32.53	35.68	37.39	27.7	29.99	39.23	37.47	35.06	38.13	32.84	36.88	45.21	35.47
ENSGALG00000004166	26.2	22.78	26.58	23.67	24.48	30.45	24.34	21.78	29.38	27.05	31.67	25.71	28.75	19.4	30.84	20.78
ENSGALG00000004167	238.59	313.56	287.6	269.4	223.19	297.79	290.52	652.42	330.82	245.23	303.02	319.6	288.99	281.57	255.27	504.06
ENSGALG00000004168	24.85	19.74	27.38	18.77	15.74	21.87	18.53	15.67	23.03	24.8	23.12	29.88	17.17	24.45	29.78	19.25
ENSGALG00000004169	42.22	32.85	33.24	34.47	29.13	42.75	27.13	21.28	35.23	38	28.71	39.94	20.36	34.28	38.04	28.68
ENSGALG00000004170	34.75	35.17	42.03	33.86	38.25	28.72	56.11	31.49	24.21	43.13	19.91	46.54	28.49	34.88	31.47	29.33
ENSGALG00000004171	9.08	7.97	7.58	8.39	6.21	8.27	6.88	5.83	7.8	9.17	8.49	9.88	4.93	8.77	8.9	6.88
ENSGALG00000004172	27.8	26.74	27.6	28.14	31.67	23.87	31	24.78	30.24	27.71	26.63	31.25	24.84	25.95	32.19	24.66
ENSGALG00000004173	0	0.03	0	0.03	0.03	0.04	0	0	0	0	0	0	0	0	0	0.02
ENSGALG00000004174	41.2	41.76	45.32	38.58	40.27	48.13	36.24	32.94	42.06	42.46	50.54	57.49	31.64	53.06	50.55	42.16
ENSGALG00000004176	190.77	193.34	226.92	204.49	197.94	192.36	204.54	183.9	169.41	179.25	200.46	192.64	183.03	195.27	175.88	188.12
ENSGALG00000004179	19.73	19.85	23.4	18.11	18.33	22.48	17.45	13.7	18.59	13.33	20.43	15.54	15.06	20.9	15.21	16.02
ENSGALG00000004180	36.53	39.47	30.75	31.98	35.87	23.99	32.78	22.71	34.52	24.38	30.85	33.56	24.83	26.8	33.09	29.57
ENSGALG00000004184	443.45	551.85	407.94	473.64	716.53	513.22	1163	767.63	348.55	511.63	527.42	479.62	660.4	553.89	552.66	408.38
ENSGALG00000004186	13.64	12.12	10.35	8.76	8.29	9.98	5.33	4.92	9.15	10.52	12.39	9.59	5.65	14.31	11.56	12.3
ENSGALG00000004189	42.59	28.34	29.31	25.43	22.43	31.71	21.15	21.92	38.85	34.53	34.19	35.71	21.9	30.64	35.63	28.28
ENSGALG00000004190	29.07	25.69	24.99	29.59	23.02	30.96	25.95	21.67	25.1	37.52	27.22	41.36	24.5	27.82	32.18	27.92
ENSGALG00000004191	24.22	23.78	21.8	24.33	22.07	24.56	23.21	22.03	24.61	26.41	21.56	26.95	21.9	21.36	25.53	24.61
ENSGALG00000004192	11.43	13.84	18.22	17.48	15.66	19.24	11.24	11.08	13.14	13.16	22.32	17.56	12.02	18.65	16.78	18.61
ENSGALG00000004193	3.19	3.28	3.16	3.02	1.91	3.11	2.63	2.11	3.03	3.86	2.82	4.5	3.1	3.76	2.76	2.78
ENSGALG00000004195	22.03	26.52	30.78	20.85	30.99	27.08	14.14	12.29	37.99	19.05	41.71	24.28	22.09	36.59	23.76	27.18
ENSGALG00000004196	403.99	262.93	577.92	429.3	415.36	657.28	312.37	250.85	299.85	581.7	346.21	644.28	313.85	413.59	786.92	340.97
ENSGALG00000004197	24.04	22.54	26.65	18.73	24.78	25.25	17.31	15.92	24.14	22.29	24.42	27.13	19.62	22.03	23.92	22.74
ENSGALG00000004198	54.26	60.14	60.26	51.39	63.25	56.7	61.36	44.46	59.61	60.07	62.89	68.08	47.05	61.46	60.42	55.68
ENSGALG00000004199	127.71	81.06	105.3	61.72	71.24	93.12	55.24	41.38	87	136.98	91.66	95.62	58.01	54.19	137.53	70.96
ENSGALG00000004200	22.03	19.2	17.26	15.82	17.22	20.75	13.4	11.68	24.98	21.21	22.34	21.82	13.29	17.07	22.06	16
ENSGALG00000004203	44.52	64.16	36.48	61.29	51.65	68.1	37.63	31.57	34.35	64.13	52.06	76.43	66.87	67.86	58.17	47.1
ENSGALG00000004204	13.02	11.21	12.53	20.64	15.51	15.67	16.76	11.45	15.78	20.41	18.76	21.35	15.05	23.53	21.67	19.71
ENSGALG00000004205	20.09	18.62	16.74	19.72	18.71	20.42	18.79	10.82	19.26	15.77	14.34	21.98	12.27	19.42	16.36	15.31
ENSGALG00000004209	0.15	0.64	0.15	0.22	0.11	0.04	0.17	0.24	0.17	0.23	0.26	0.25	0.54	0.41	0.2	0.27
ENSGALG00000004212	56.89	50.16	69.78	65.51	53.24	77.44	49.75	42.05	56.68	66.82	66.47	69.34	38.59	70.33	71.61	62.71
ENSGALG00000004215	78.34	59.27	70.77	70.42	67.59	75.96	63.88	40.41	62.56	87.01	61.68	83.9	51.58	67.18	79.34	63.64
ENSGALG00000004216	7.11	6.64	4.83	4.46	4.9	7.27	4.46	2.51	4.96	10	5.96	6.36	3.59	3.52	7.18	4.64
ENSGALG00000004220	140.97	134.35	158.57	120.88	124.93	155.02	149.43	104.88	140.74	162.57	139.97	160.99	114.87	128.81	174.02	127.8
ENSGALG00000004221	47.63	35.07	54.29	45.09	45.84	70.74	38.28	17.7	43.97	66.73	60.23	55.5	28.6	32.85	80.88	33.45
ENSGALG00000004222	72.46	56.72	68.57	54.96	56.08	79.26	49.73	37.23	74.74	68.88	80.03	79.49	55.86	54.85	89.68	52.52
ENSGALG00000004224	10.64	10.35	13.26	11.11	10.78	10.41	10.91	8.37	10.96	12	11.6	10.9	8.35	10.66	11.39	10.26
ENSGALG00000004225	12.4	13.82	14.33	13.87	13	12.26	11.74	11.49	12.17	12.69	13.5	11.92	10.8	14.43	12.44	12.76
ENSGALG00000004227	14.82	12.73	12.15	12.94	8.71	15.79	7.25	8.63	15.71	15.31	12.7	16.6	9.09	14.19	12.35	11.59
ENSGALG00000004228	6.07	5.2	6.45	6.9	5.26	6.53	5.14	3.41	5.8	6.28	5.17	9.35	4.12	7.53	6.44	4.05
ENSGALG00000004230	0	0	0	0	0	0.09	0	0	0	0	0	0	0	0	0	0
ENSGALG00000004231	20.07	18.97	12.02	17.03	12.27	8.4	8.67	8.28	8.97	11.69	11.99	15.02	13.38	16.34	13.63	10.2
ENSGALG00000004234	2.64	3.74	3.25	4.42	2.48	3.64	3.9	3.92	2.54	2.66	2.2	2.71	2.25	3.11	3	4.16
ENSGALG00000004236	7.62	6.56	11.41	11.3	12.62	10.65	9.87	7.74	9.35	9.96	13.1	11.13	7.71	14.4	11.18	10.34
ENSGALG00000004237	90.03	84.97	109.3	85.77	104.24	103.96	92.19	67.12	99.25	97.63	103.99	102.56	75.93	110.43	101.6	96.7
ENSGALG00000004238	10.03	11.69	18.27	13.04	18.91	15.17	15.98	11.69	11.25	15.65	14.01	17.53	12.2	12.09	10.95	16.21
ENSGALG00000004239	16.82	20.97	9.72	52.9	32.71	13.2	48.94	12.96	31.12	12.59	21.04	16.48	20.1	14.56	29.91	13.56
ENSGALG00000004240	11.6	13.88	11.2	12.61	13.49	10.69	10.56	13.58	12.53	10.78	13.04	15.31	12.17	15.4	10.09	13.29
ENSGALG00000004243	1424.07	1219.88	1841.96	1424.6	2717.49	2668.36	895.15	609.73	3000.45	2156.03	3577.46	2663.96	1429.07	872.81	3772.46	1639.26
ENSGALG00000004244	10.21	8.35	10.53	8.46	9.16	14.63	7.95	6.12	9.78	10.03	10.58	9.94	7.75	8.46	9.76	7.07
ENSGALG00000004245	32.37	43.3	75.91	31.47	104.37	63.71	52.35	37.33	60.34	45.68	99.16	67.27	62.39	57.7	26.3	80.65
ENSGALG00000004246	7.28	3.1	6.36	4.81	4.9	7.86	4.41	1.99	4.46	7.4	6.4	7.34	2.2	3.72	10.17	4.23
ENSGALG00000004247	0.23	0.59	0.4	0.7	0.28	0.45	0.21	0.67	0.31	0.05	0.3	0.84	0.22	0.7	0.18	0.21
ENSGALG00000004248	12.7	10.77	8.84	13.82	12.04	16.27	21.29	16.96	15.72	16.53	22.5	17.99	26.25	21.88	15.91	11.54
ENSGALG00000004249	5.3	5.37	3	2.79	2.89	3.7	2.96	2.17	2.75	4.29	3.63	2.83	4.45	1.48	2.49	3.13
ENSGALG00000004250	2.72	3.82	3.93	6.03	5.55	3.53	3.57	2.2	7.71	2.13	6.27	2.68	2.41	3.3	3.78	2.88
ENSGALG00000004251	0.09	0.26	0	0	0	0	0.08	0	0.08	0	0	0	0.13	0.07	0	0.06
ENSGALG00000004252	10.84	13.38	11.84	16.36	9.56	9.56	13.74	18.17	9.56	9.43	11.38	18.46	13.64	15.62	9.02	15.53
ENSGALG00000004254	6.24	8.13	6.28	7.68	5.46	5.62	5.68	8.06	3.91	3.25	6.32	7.88	5.37	9.19	2.93	6.89
ENSGALG00000004255	5.89	7.07	4.83	7.8	5.68	4.54	5.72	5.33	3.99	3.99	5.94	7.69	3.59	9.01	3.61	4.77
ENSGALG00000004257	93.19	70.58	103.04	55.73	75.31	116.42	69.93	46.72	78.24	117.53	85.48	108.15	63.39	48.96	131.54	65.95
ENSGALG00000004259	54.1	52.42	64.17	55.6	59.25	69.27	42.35	41.47	65.29	53.26	80	58.72	44.08	68.89	59.47	57.2
ENSGALG00000004260	28.84	21.09	29.22	20.69	26.41	37.78	14.94	11.69	30.33	29.5	27.11	28.53	19.31	16.47	33.81	22.08
ENSGALG00000004261	0.02	0.04	0.07	0.17	0.04	0.2	0.17	0.06	0.02	0.05	0.08	0.02	0	0.13	0.07	0.07
ENSGALG00000004262	71.78	25.91	31.36	25.66	12.75	14.34	25.06	1.41	8.22	40.9	16.98	11.13	3.86	3.3	59.23	7.83
ENSGALG00000004263	104.65	108.87	124.71	101.37	111.33	113.02	111.77	101.08	103.45	108.23	122.26	122.83	97.28	136.03	100.06	117.56
ENSGALG00000004266	31.57	43.58	32.65	31.55	30.39	26.98	28.6	30.97	26.54	29.51	34.67	39.13	30.25	42.22	23.23	35.78
ENSGALG00000004267	46.9	23.34	42.33	36.96	39.29	47.06	32.73	25.24	37.96	53.31	43.49	53.32	25.11	21.67	69.24	24.26
ENSGALG00000004268	20.48	21.19	20.02	21.53	18.48	24.15	11.71	13.02	17.16	21.71	23.11	24.06	14.53	22.46	20.04	14.92
ENSGALG00000004270	0.1	0.35	0.34	0.22	0.23	0.13	0.27	0.32	0.13	0.26	0.28	0.35	0.19	0.34	0.17	0.29
ENSGALG00000004272	9.17	7.78	10.6	9.01	7.69	12.83	8.75	6.27	9.62	12.35	10.69	12.16	7.81	10.12	9.96	7.39
ENSGALG00000004273	7.76	6.49	8.56	5.91	8.02	9.75	6.52	3.53	8.25	10.33	11.41	9.93	4.28	11.11	10.46	7.33
ENSGALG00000004274	4.13	3.84	2.8	5.6	3.1	1.62	5.24	3.28	2.94	2.42	2.38	2.62	3.4	3.39	2.95	2.74
ENSGALG00000004276	5.98	5.76	3.64	6.03	5.19	4.14	5.88	6.49	4.19	4.82	3.65	4.9	5.16	6.88	5.63	4.48
ENSGALG00000004279	0	0	0	0	0	0	0	0	0	0	0	0	0	0	0.09	0
ENSGALG00000004280	26.72	15.1	19.46	19.11	16.84	25.78	11.76	8.03	21.68	23.59	21.46	22.67	16.54	12.4	27.92	16.59
ENSGALG00000004282	27.44	23.25	22.08	22.7	21.53	23.71	20.53	19.7	16.9	26.41	20.25	26.83	19.01	23.8	22.17	21.52
ENSGALG00000004285	82.59	54.75	68.69	57.28	60.47	76.38	52.17	41.02	83.86	82.72	61.69	67.96	48.17	43.83	109.38	57.95
ENSGALG00000004286	3.06	5.08	3.58	4.24	5.53	3.15	8.54	3.52	3.54	4.37	2.41	4.52	3.96	5.36	5.36	2.6
ENSGALG00000004288	7.8	5.83	6.39	8.47	5.82	7.78	6.92	6.01	6.88	7.41	5.76	8.51	4.24	7.5	9.3	5.87
ENSGALG00000004290	1.95	2.68	2.27	3.62	4.84	2.71	6.56	4.17	4.56	1.98	2.86	2.97	2.45	3.8	2.91	2.54
ENSGALG00000004293	0	0	0.04	0.29	0.11	0.08	0.03	0	0.36	0.1	0.03	0.04	0	0	0.06	0.03
ENSGALG00000004294	1.48	2.13	2.42	2.78	1.86	3.3	3.34	2.74	1.25	2.38	2.31	1.82	1.25	4.56	2.19	2.38
ENSGALG00000004295	39.5	32.51	39.42	31.51	35.4	31.89	32.56	30.97	50.8	35.96	32.87	38.03	29.57	29	45.41	36.11
ENSGALG00000004297	0.09	0.05	0.04	0.12	0.09	0.03	0.13	0.04	0.03	0.1	0.02	0.08	0.01	0.08	0.07	0.04
ENSGALG00000004300	36.13	26.02	32.15	28.65	30.2	29.59	26.67	20.8	25.93	34.7	17.94	28.01	22.19	24.41	26.93	21.86
ENSGALG00000004302	115.42	107.89	150.72	104.71	121.95	143.22	101.34	83.2	123.04	131.14	142.68	138.32	122.08	147.19	132.09	118.13
ENSGALG00000004304	80.97	90.93	81.91	92.01	72.84	75.65	86.62	66.89	77.95	70.65	71.72	93.85	62.32	109.31	73.04	78.31
ENSGALG00000004306	1.22	1.13	1.13	0.83	1.56	1.1	3.24	1.33	1.15	1.1	1.53	1.35	1.11	1.53	1.1	1.03
ENSGALG00000004309	0.73	0.34	0.66	0.55	0.65	0.74	0.78	0.42	0.39	0.33	0.25	0.95	0.42	0.65	0.24	0.28
ENSGALG00000004310	18.53	19.12	20.94	18.78	13.04	13.19	15.25	20.92	17.73	21.07	14.91	26.76	13.5	21.65	19.96	22.21
ENSGALG00000004311	10.06	11.93	11.02	14.46	10.8	13.14	10.19	9.61	9.47	9.52	13.08	12.3	7.66	17.71	10.79	12.31
ENSGALG00000004319	4.31	3.81	4.15	4.75	4.55	7.74	4.32	3.3	3.14	3.68	4.02	3.25	3.8	3.81	4.2	3.11
ENSGALG00000004320	0	0.01	0	0.02	0	0.01	0	0.02	0	0.04	0.01	0.02	0	0.02	0.02	0
ENSGALG00000004321	33.36	32.47	26.66	34.56	35.11	29.66	39.14	35.59	24.39	31.69	33.41	33.31	29.73	35.52	26.23	28.35
ENSGALG00000004322	0.03	0	0	0	0	0.03	0	0	0	0	0	0.03	0	0	0.05	0.02
ENSGALG00000004323	19.34	13.08	17.84	17.25	12.4	16.35	12.05	11.09	13.95	17.46	11.5	23.34	9.89	15.39	20.71	12.69
ENSGALG00000004324	11.94	10.35	9.77	12.05	8.22	10.48	8.47	10.35	9.31	10.49	9.31	13.09	8.77	10.41	10.81	9.23
ENSGALG00000004325	20.31	20.27	18.58	17.41	19.74	17.04	20.59	15.02	17.2	18.85	17.86	20.65	15.47	19.82	20.61	17.28
ENSGALG00000004326	0	0	0	0	0	0	0	0	0	0	0	0	0	0	0	0
ENSGALG00000004328	8.15	7.78	8.08	9.13	8.27	9.27	7.5	6.33	6.39	8.29	7.42	9.59	7.48	6.98	8.87	8.29
ENSGALG00000004329	11.08	9.64	13.19	12.6	11.94	13.81	11.53	8.05	11.25	13.46	12.99	14	8.88	14.97	13.65	9.54
ENSGALG00000004332	0.39	0.18	0.53	1.38	1.83	1.63	1.07	0.29	0.95	2.25	3.13	0.93	0.39	0.7	1.9	0.42
ENSGALG00000004333	8.98	6.01	7.64	8.55	6.17	8.81	7.13	5.18	6.26	11.34	7.09	10.97	5.34	6.57	10	7.06
ENSGALG00000004334	3.21	2.81	2.36	3.58	2.34	3.17	2.16	2.55	2.06	2.39	2.49	3.66	2.19	3.03	1.85	2.14
[truncated: 22,358 more rows]
