# Supplementary material for: WGCNA Analysis of Important Modules and Hub Genes of Compound Probiotics Regulating Lipid Metabolism in Heat-Stressed Broilers
Source: Animals (Basel). 2022 Oct 1;12(19):2644. doi: 10.3390/ani12192644 (PMC9558994; doi:10.3390/ani12192644)
Supplement: Supplementary file 1 [file animals-12-02644-s001.zip › Table S2 Module information.xls]

## Sheet: Sheet1
Table S2 Module information
Gene-id	Module
ENSGALG00000000195	black
ENSGALG00000000244	black
ENSGALG00000000273	black
ENSGALG00000000275	black
ENSGALG00000000276	black
ENSGALG00000000284	black
ENSGALG00000000424	black
ENSGALG00000000436	black
ENSGALG00000000469	black
ENSGALG00000000476	black
ENSGALG00000000549	black
ENSGALG00000000808	black
ENSGALG00000000847	black
ENSGALG00000001003	black
ENSGALG00000001034	black
ENSGALG00000001037	black
ENSGALG00000001136	black
ENSGALG00000001441	black
ENSGALG00000001473	black
ENSGALG00000001475	black
ENSGALG00000001483	black
ENSGALG00000001547	black
ENSGALG00000001572	black
ENSGALG00000001593	black
ENSGALG00000001619	black
ENSGALG00000001663	black
ENSGALG00000001698	black
ENSGALG00000001740	black
ENSGALG00000001749	black
ENSGALG00000001800	black
ENSGALG00000001840	black
ENSGALG00000001844	black
ENSGALG00000001864	black
ENSGALG00000001943	black
ENSGALG00000001975	black
ENSGALG00000002028	black
ENSGALG00000002038	black
ENSGALG00000002129	black
ENSGALG00000002250	black
ENSGALG00000002369	black
ENSGALG00000002374	black
ENSGALG00000002397	black
ENSGALG00000002450	black
ENSGALG00000002511	black
ENSGALG00000002515	black
ENSGALG00000002554	black
ENSGALG00000002594	black
ENSGALG00000002623	black
ENSGALG00000002632	black
ENSGALG00000002722	black
ENSGALG00000002820	black
ENSGALG00000002850	black
ENSGALG00000002854	black
ENSGALG00000002864	black
ENSGALG00000002866	black
ENSGALG00000002904	black
ENSGALG00000002952	black
ENSGALG00000002974	black
ENSGALG00000002992	black
ENSGALG00000002993	black
ENSGALG00000003014	black
ENSGALG00000003021	black
ENSGALG00000003031	black
ENSGALG00000003163	black
ENSGALG00000003314	black
ENSGALG00000003554	black
ENSGALG00000003634	black
ENSGALG00000003655	black
ENSGALG00000003684	black
ENSGALG00000003748	black
ENSGALG00000003767	black
ENSGALG00000003802	black
ENSGALG00000003832	black
ENSGALG00000003878	black
ENSGALG00000004044	black
ENSGALG00000004046	black
ENSGALG00000004093	black
ENSGALG00000004261	black
ENSGALG00000004294	black
ENSGALG00000004304	black
ENSGALG00000004483	black
ENSGALG00000004598	black
ENSGALG00000004675	black
ENSGALG00000004683	black
ENSGALG00000004727	black
ENSGALG00000004756	black
ENSGALG00000004794	black
ENSGALG00000004840	black
ENSGALG00000004870	black
ENSGALG00000004927	black
ENSGALG00000004929	black
ENSGALG00000004930	black
ENSGALG00000005012	black
ENSGALG00000005014	black
ENSGALG00000005017	black
ENSGALG00000005035	black
ENSGALG00000005042	black
ENSGALG00000005061	black
ENSGALG00000005065	black
ENSGALG00000005076	black
ENSGALG00000005088	black
ENSGALG00000005092	black
ENSGALG00000005249	black
ENSGALG00000005319	black
ENSGALG00000005430	black
ENSGALG00000005438	black
ENSGALG00000005481	black
ENSGALG00000005631	black
ENSGALG00000005676	black
ENSGALG00000005683	black
ENSGALG00000005710	black
ENSGALG00000005745	black
ENSGALG00000005769	black
ENSGALG00000005846	black
ENSGALG00000005855	black
ENSGALG00000005923	black
ENSGALG00000005931	black
ENSGALG00000005985	black
ENSGALG00000005986	black
ENSGALG00000006038	black
ENSGALG00000006045	black
ENSGALG00000006074	black
ENSGALG00000006077	black
ENSGALG00000006083	black
ENSGALG00000006109	black
ENSGALG00000006141	black
ENSGALG00000006158	black
ENSGALG00000006172	black
ENSGALG00000006344	black
ENSGALG00000006345	black
ENSGALG00000006355	black
ENSGALG00000006363	black
ENSGALG00000006446	black
ENSGALG00000006508	black
ENSGALG00000006560	black
ENSGALG00000006600	black
ENSGALG00000006651	black
ENSGALG00000006688	black
ENSGALG00000006690	black
ENSGALG00000006707	black
ENSGALG00000006719	black
ENSGALG00000006743	black
ENSGALG00000006780	black
ENSGALG00000006783	black
ENSGALG00000006837	black
ENSGALG00000006838	black
ENSGALG00000006851	black
ENSGALG00000006877	black
ENSGALG00000006955	black
ENSGALG00000006989	black
ENSGALG00000007007	black
ENSGALG00000007040	black
ENSGALG00000007041	black
ENSGALG00000007065	black
ENSGALG00000007111	black
ENSGALG00000007123	black
ENSGALG00000007140	black
ENSGALG00000007157	black
ENSGALG00000007178	black
ENSGALG00000007260	black
ENSGALG00000007268	black
ENSGALG00000007284	black
ENSGALG00000007331	black
ENSGALG00000007374	black
ENSGALG00000007434	black
ENSGALG00000007477	black
ENSGALG00000007510	black
ENSGALG00000007581	black
ENSGALG00000007709	black
ENSGALG00000007712	black
ENSGALG00000007862	black
ENSGALG00000007938	black
ENSGALG00000007948	black
ENSGALG00000007954	black
ENSGALG00000007956	black
ENSGALG00000007971	black
ENSGALG00000007980	black
ENSGALG00000008047	black
ENSGALG00000008054	black
ENSGALG00000008080	black
ENSGALG00000008092	black
ENSGALG00000008113	black
ENSGALG00000008122	black
ENSGALG00000008139	black
ENSGALG00000008145	black
ENSGALG00000008154	black
ENSGALG00000008155	black
ENSGALG00000008193	black
ENSGALG00000008195	black
ENSGALG00000008228	black
ENSGALG00000008262	black
ENSGALG00000008304	black
ENSGALG00000008382	black
ENSGALG00000008403	black
ENSGALG00000008431	black
ENSGALG00000008434	black
ENSGALG00000008439	black
ENSGALG00000008445	black
ENSGALG00000008452	black
ENSGALG00000008454	black
ENSGALG00000008473	black
ENSGALG00000008486	black
ENSGALG00000008490	black
ENSGALG00000008518	black
ENSGALG00000008539	black
ENSGALG00000008546	black
ENSGALG00000008557	black
ENSGALG00000008601	black
ENSGALG00000008604	black
ENSGALG00000008614	black
ENSGALG00000008629	black
ENSGALG00000008714	black
ENSGALG00000008776	black
ENSGALG00000008837	black
ENSGALG00000008850	black
ENSGALG00000008885	black
ENSGALG00000008890	black
ENSGALG00000008916	black
ENSGALG00000008983	black
ENSGALG00000009004	black
ENSGALG00000009047	black
ENSGALG00000009066	black
ENSGALG00000009111	black
ENSGALG00000009134	black
ENSGALG00000009135	black
ENSGALG00000009152	black
ENSGALG00000009154	black
ENSGALG00000009212	black
ENSGALG00000009254	black
ENSGALG00000009262	black
ENSGALG00000009307	black
ENSGALG00000009350	black
ENSGALG00000009361	black
ENSGALG00000009463	black
ENSGALG00000009470	black
ENSGALG00000009476	black
ENSGALG00000009523	black
ENSGALG00000009530	black
ENSGALG00000009533	black
ENSGALG00000009544	black
ENSGALG00000009547	black
ENSGALG00000009556	black
ENSGALG00000009568	black
ENSGALG00000009611	black
ENSGALG00000009616	black
ENSGALG00000009640	black
ENSGALG00000009683	black
ENSGALG00000009704	black
ENSGALG00000009740	black
ENSGALG00000009774	black
ENSGALG00000009800	black
ENSGALG00000009825	black
ENSGALG00000009920	black
ENSGALG00000009983	black
ENSGALG00000009995	black
ENSGALG00000010010	black
ENSGALG00000010013	black
ENSGALG00000010016	black
ENSGALG00000010031	black
ENSGALG00000010042	black
ENSGALG00000010079	black
ENSGALG00000010103	black
ENSGALG00000010118	black
ENSGALG00000010125	black
ENSGALG00000010154	black
ENSGALG00000010204	black
ENSGALG00000010207	black
ENSGALG00000010227	black
ENSGALG00000010238	black
ENSGALG00000010246	black
ENSGALG00000010269	black
ENSGALG00000010325	black
ENSGALG00000010391	black
ENSGALG00000010476	black
ENSGALG00000010533	black
ENSGALG00000010539	black
ENSGALG00000010553	black
ENSGALG00000010575	black
ENSGALG00000010589	black
ENSGALG00000010607	black
ENSGALG00000010610	black
ENSGALG00000010616	black
ENSGALG00000010638	black
ENSGALG00000010658	black
ENSGALG00000010659	black
ENSGALG00000010661	black
ENSGALG00000010664	black
ENSGALG00000010678	black
ENSGALG00000010680	black
ENSGALG00000010711	black
ENSGALG00000010713	black
ENSGALG00000010716	black
ENSGALG00000010722	black
ENSGALG00000010747	black
ENSGALG00000010803	black
ENSGALG00000010837	black
ENSGALG00000010850	black
ENSGALG00000010857	black
ENSGALG00000010863	black
ENSGALG00000010873	black
ENSGALG00000010881	black
ENSGALG00000010899	black
ENSGALG00000010921	black
ENSGALG00000010931	black
ENSGALG00000010950	black
ENSGALG00000010976	black
ENSGALG00000010977	black
ENSGALG00000011022	black
ENSGALG00000011065	black
ENSGALG00000011099	black
ENSGALG00000011104	black
ENSGALG00000011132	black
ENSGALG00000011169	black
ENSGALG00000011171	black
ENSGALG00000011184	black
ENSGALG00000011200	black
ENSGALG00000011202	black
ENSGALG00000011206	black
ENSGALG00000011251	black
ENSGALG00000011283	black
ENSGALG00000011335	black
ENSGALG00000011343	black
ENSGALG00000011356	black
ENSGALG00000011361	black
ENSGALG00000011387	black
ENSGALG00000011405	black
ENSGALG00000011406	black
ENSGALG00000011413	black
ENSGALG00000011423	black
ENSGALG00000011448	black
ENSGALG00000011528	black
ENSGALG00000011565	black
ENSGALG00000011566	black
ENSGALG00000011581	black
ENSGALG00000011615	black
ENSGALG00000011687	black
ENSGALG00000011688	black
ENSGALG00000011696	black
ENSGALG00000011727	black
ENSGALG00000011827	black
ENSGALG00000011831	black
ENSGALG00000011858	black
ENSGALG00000011872	black
ENSGALG00000011884	black
ENSGALG00000011982	black
ENSGALG00000012101	black
ENSGALG00000012119	black
ENSGALG00000012136	black
ENSGALG00000012139	black
ENSGALG00000012177	black
ENSGALG00000012194	black
ENSGALG00000012222	black
ENSGALG00000012308	black
ENSGALG00000012392	black
ENSGALG00000012453	black
ENSGALG00000012505	black
ENSGALG00000012544	black
ENSGALG00000012586	black
ENSGALG00000012606	black
ENSGALG00000012610	black
ENSGALG00000012659	black
ENSGALG00000012677	black
ENSGALG00000012694	black
ENSGALG00000012782	black
ENSGALG00000012801	black
ENSGALG00000012823	black
ENSGALG00000012885	black
ENSGALG00000012938	black
ENSGALG00000012966	black
ENSGALG00000013112	black
ENSGALG00000013117	black
ENSGALG00000013155	black
ENSGALG00000013196	black
ENSGALG00000013200	black
ENSGALG00000013207	black
ENSGALG00000013211	black
ENSGALG00000013225	black
ENSGALG00000013406	black
ENSGALG00000013568	black
ENSGALG00000013627	black
ENSGALG00000013651	black
ENSGALG00000013659	black
ENSGALG00000013672	black
ENSGALG00000013715	black
ENSGALG00000013728	black
ENSGALG00000013737	black
ENSGALG00000013768	black
ENSGALG00000013775	black
ENSGALG00000013920	black
ENSGALG00000013929	black
ENSGALG00000013941	black
ENSGALG00000014031	black
ENSGALG00000014106	black
ENSGALG00000014192	black
ENSGALG00000014201	black
ENSGALG00000014210	black
ENSGALG00000014346	black
ENSGALG00000014365	black
ENSGALG00000014378	black
ENSGALG00000014463	black
ENSGALG00000014464	black
ENSGALG00000014514	black
ENSGALG00000014589	black
ENSGALG00000014624	black
ENSGALG00000014668	black
ENSGALG00000014672	black
ENSGALG00000014719	black
ENSGALG00000014725	black
ENSGALG00000014743	black
ENSGALG00000014758	black
ENSGALG00000014768	black
ENSGALG00000014835	black
ENSGALG00000014847	black
ENSGALG00000014892	black
ENSGALG00000014901	black
ENSGALG00000014908	black
ENSGALG00000014911	black
ENSGALG00000014934	black
ENSGALG00000014955	black
ENSGALG00000014991	black
ENSGALG00000015012	black
ENSGALG00000015013	black
ENSGALG00000015086	black
ENSGALG00000015093	black
ENSGALG00000015105	black
ENSGALG00000015112	black
ENSGALG00000015144	black
ENSGALG00000015156	black
ENSGALG00000015196	black
ENSGALG00000015204	black
ENSGALG00000015208	black
ENSGALG00000015274	black
ENSGALG00000015299	black
ENSGALG00000015301	black
ENSGALG00000015332	black
ENSGALG00000015347	black
ENSGALG00000015348	black
ENSGALG00000015353	black
ENSGALG00000015377	black
ENSGALG00000015400	black
ENSGALG00000015412	black
ENSGALG00000015419	black
ENSGALG00000015436	black
ENSGALG00000015494	black
ENSGALG00000015529	black
ENSGALG00000015531	black
ENSGALG00000015556	black
ENSGALG00000015573	black
ENSGALG00000015612	black
ENSGALG00000015641	black
ENSGALG00000015688	black
ENSGALG00000015746	black
ENSGALG00000015763	black
ENSGALG00000015776	black
ENSGALG00000015779	black
ENSGALG00000015845	black
ENSGALG00000015960	black
ENSGALG00000016014	black
ENSGALG00000016062	black
ENSGALG00000016070	black
ENSGALG00000016154	black
ENSGALG00000016174	black
ENSGALG00000016176	black
ENSGALG00000016199	black
ENSGALG00000016227	black
ENSGALG00000016279	black
ENSGALG00000016322	black
ENSGALG00000016342	black
ENSGALG00000016357	black
ENSGALG00000016388	black
ENSGALG00000016421	black
ENSGALG00000016454	black
ENSGALG00000016462	black
ENSGALG00000016470	black
ENSGALG00000016516	black
ENSGALG00000016522	black
ENSGALG00000016537	black
ENSGALG00000016575	black
ENSGALG00000016584	black
ENSGALG00000016602	black
ENSGALG00000016655	black
ENSGALG00000016684	black
ENSGALG00000016717	black
ENSGALG00000016722	black
ENSGALG00000016744	black
ENSGALG00000016757	black
ENSGALG00000016852	black
ENSGALG00000016881	black
ENSGALG00000016893	black
ENSGALG00000016895	black
ENSGALG00000016932	black
ENSGALG00000016945	black
ENSGALG00000016990	black
ENSGALG00000016994	black
ENSGALG00000017009	black
ENSGALG00000017011	black
ENSGALG00000017070	black
ENSGALG00000017098	black
ENSGALG00000017119	black
ENSGALG00000017120	black
ENSGALG00000017133	black
ENSGALG00000017158	black
ENSGALG00000017183	black
ENSGALG00000017210	black
ENSGALG00000017239	black
ENSGALG00000017274	black
ENSGALG00000017296	black
ENSGALG00000017828	black
ENSGALG00000017906	black
ENSGALG00000019063	black
ENSGALG00000019201	black
ENSGALG00000019509	black
ENSGALG00000020143	black
ENSGALG00000020201	black
ENSGALG00000020262	black
ENSGALG00000020419	black
ENSGALG00000020554	black
ENSGALG00000020737	black
ENSGALG00000021117	black
ENSGALG00000022875	black
ENSGALG00000023195	black
ENSGALG00000023439	black
ENSGALG00000023648	black
ENSGALG00000023703	black
ENSGALG00000024295	black
ENSGALG00000024490	black
ENSGALG00000025464	black
ENSGALG00000025620	black
ENSGALG00000025755	black
ENSGALG00000025809	black
ENSGALG00000025872	black
ENSGALG00000025950	black
ENSGALG00000025959	black
ENSGALG00000026157	black
ENSGALG00000026284	black
ENSGALG00000026359	black
ENSGALG00000026363	black
ENSGALG00000026491	black
ENSGALG00000026594	black
ENSGALG00000026820	black
ENSGALG00000026838	black
ENSGALG00000026864	black
ENSGALG00000027173	black
ENSGALG00000027198	black
ENSGALG00000027476	black
ENSGALG00000027492	black
ENSGALG00000027633	black
ENSGALG00000027668	black
ENSGALG00000027712	black
ENSGALG00000027778	black
ENSGALG00000027793	black
ENSGALG00000028047	black
ENSGALG00000028069	black
ENSGALG00000028084	black
ENSGALG00000028174	black
ENSGALG00000028290	black
ENSGALG00000028346	black
ENSGALG00000028357	black
ENSGALG00000028560	black
ENSGALG00000028568	black
ENSGALG00000028602	black
ENSGALG00000029027	black
ENSGALG00000029144	black
ENSGALG00000029190	black
ENSGALG00000029235	black
ENSGALG00000029304	black
ENSGALG00000029332	black
ENSGALG00000029346	black
ENSGALG00000029367	black
ENSGALG00000029416	black
ENSGALG00000029596	black
ENSGALG00000029659	black
ENSGALG00000029898	black
ENSGALG00000029983	black
ENSGALG00000030141	black
ENSGALG00000030401	black
ENSGALG00000030442	black
ENSGALG00000030564	black
ENSGALG00000030605	black
ENSGALG00000030712	black
ENSGALG00000030800	black
ENSGALG00000030902	black
ENSGALG00000030908	black
ENSGALG00000031035	black
ENSGALG00000031069	black
ENSGALG00000031119	black
ENSGALG00000031209	black
ENSGALG00000031222	black
ENSGALG00000031284	black
ENSGALG00000031294	black
ENSGALG00000031305	black
ENSGALG00000031306	black
ENSGALG00000031350	black
ENSGALG00000031427	black
ENSGALG00000031461	black
ENSGALG00000031519	black
ENSGALG00000031567	black
ENSGALG00000031615	black
ENSGALG00000031637	black
ENSGALG00000031652	black
ENSGALG00000031751	black
ENSGALG00000031796	black
ENSGALG00000031862	black
ENSGALG00000031900	black
ENSGALG00000031978	black
ENSGALG00000032031	black
ENSGALG00000032053	black
ENSGALG00000032207	black
ENSGALG00000032349	black
ENSGALG00000032361	black
ENSGALG00000032415	black
ENSGALG00000032430	black
ENSGALG00000032506	black
ENSGALG00000032552	black
ENSGALG00000032558	black
ENSGALG00000032570	black
ENSGALG00000032610	black
ENSGALG00000032660	black
ENSGALG00000032664	black
ENSGALG00000032681	black
ENSGALG00000032746	black
ENSGALG00000032773	black
ENSGALG00000032974	black
ENSGALG00000033054	black
ENSGALG00000033174	black
ENSGALG00000033246	black
ENSGALG00000033260	black
ENSGALG00000033353	black
ENSGALG00000033397	black
ENSGALG00000033452	black
ENSGALG00000033471	black
ENSGALG00000033561	black
ENSGALG00000033608	black
ENSGALG00000033677	black
ENSGALG00000033709	black
ENSGALG00000033925	black
ENSGALG00000033926	black
ENSGALG00000033927	black
ENSGALG00000033960	black
ENSGALG00000034013	black
ENSGALG00000034086	black
ENSGALG00000034119	black
ENSGALG00000034135	black
ENSGALG00000034213	black
ENSGALG00000034295	black
ENSGALG00000034510	black
ENSGALG00000034528	black
ENSGALG00000034631	black
ENSGALG00000034716	black
ENSGALG00000034806	black
ENSGALG00000034834	black
ENSGALG00000034850	black
ENSGALG00000034876	black
ENSGALG00000034919	black
ENSGALG00000034946	black
ENSGALG00000034955	black
ENSGALG00000034989	black
ENSGALG00000034992	black
ENSGALG00000035136	black
ENSGALG00000035157	black
ENSGALG00000035236	black
ENSGALG00000035266	black
ENSGALG00000035492	black
ENSGALG00000035599	black
ENSGALG00000035673	black
ENSGALG00000035783	black
ENSGALG00000035932	black
ENSGALG00000035946	black
ENSGALG00000036001	black
ENSGALG00000036064	black
ENSGALG00000036067	black
ENSGALG00000036095	black
ENSGALG00000036218	black
ENSGALG00000036240	black
ENSGALG00000036252	black
ENSGALG00000036471	black
ENSGALG00000036490	black
ENSGALG00000036543	black
ENSGALG00000036589	black
ENSGALG00000036647	black
ENSGALG00000036677	black
ENSGALG00000036736	black
ENSGALG00000036775	black
ENSGALG00000036792	black
ENSGALG00000036829	black
ENSGALG00000036848	black
ENSGALG00000036938	black
ENSGALG00000037177	black
ENSGALG00000037193	black
ENSGALG00000037219	black
ENSGALG00000037246	black
ENSGALG00000037274	black
ENSGALG00000037289	black
ENSGALG00000037299	black
ENSGALG00000037366	black
ENSGALG00000037396	black
ENSGALG00000037492	black
ENSGALG00000037682	black
ENSGALG00000037723	black
ENSGALG00000037784	black
ENSGALG00000037856	black
ENSGALG00000037933	black
ENSGALG00000038000	black
ENSGALG00000038090	black
ENSGALG00000038260	black
ENSGALG00000038400	black
ENSGALG00000038420	black
ENSGALG00000038440	black
ENSGALG00000038484	black
ENSGALG00000038634	black
ENSGALG00000038646	black
ENSGALG00000038671	black
ENSGALG00000038834	black
ENSGALG00000038858	black
ENSGALG00000038964	black
ENSGALG00000038978	black
ENSGALG00000039001	black
ENSGALG00000039121	black
ENSGALG00000039146	black
ENSGALG00000039169	black
ENSGALG00000039224	black
ENSGALG00000039239	black
ENSGALG00000039246	black
ENSGALG00000039284	black
ENSGALG00000039334	black
ENSGALG00000039455	black
ENSGALG00000039536	black
ENSGALG00000039589	black
ENSGALG00000039606	black
ENSGALG00000039891	black
ENSGALG00000039901	black
ENSGALG00000039919	black
ENSGALG00000039923	black
ENSGALG00000039935	black
ENSGALG00000039985	black
ENSGALG00000040065	black
ENSGALG00000040185	black
ENSGALG00000040212	black
ENSGALG00000040241	black
ENSGALG00000040426	black
ENSGALG00000040493	black
ENSGALG00000040665	black
ENSGALG00000040713	black
ENSGALG00000040796	black
ENSGALG00000040817	black
ENSGALG00000040823	black
ENSGALG00000040880	black
ENSGALG00000040956	black
ENSGALG00000041094	black
ENSGALG00000041121	black
ENSGALG00000041154	black
ENSGALG00000041182	black
ENSGALG00000041327	black
ENSGALG00000041344	black
ENSGALG00000041400	black
ENSGALG00000041420	black
ENSGALG00000041422	black
ENSGALG00000041449	black
ENSGALG00000041501	black
ENSGALG00000041560	black
ENSGALG00000041755	black
ENSGALG00000041778	black
ENSGALG00000041795	black
ENSGALG00000041820	black
ENSGALG00000041906	black
ENSGALG00000041988	black
ENSGALG00000042063	black
ENSGALG00000042182	black
ENSGALG00000042338	black
ENSGALG00000042446	black
ENSGALG00000042651	black
ENSGALG00000042684	black
ENSGALG00000042771	black
ENSGALG00000042897	black
ENSGALG00000042992	black
ENSGALG00000043044	black
ENSGALG00000043073	black
ENSGALG00000043106	black
ENSGALG00000043137	black
ENSGALG00000043143	black
ENSGALG00000043223	black
ENSGALG00000043373	black
ENSGALG00000043386	black
ENSGALG00000043388	black
ENSGALG00000043439	black
ENSGALG00000043460	black
ENSGALG00000043474	black
ENSGALG00000043555	black
ENSGALG00000043618	black
ENSGALG00000043654	black
ENSGALG00000043676	black
ENSGALG00000044048	black
ENSGALG00000044263	black
ENSGALG00000044279	black
ENSGALG00000044447	black
ENSGALG00000044675	black
ENSGALG00000044705	black
ENSGALG00000044995	black
ENSGALG00000045093	black
ENSGALG00000045351	black
ENSGALG00000045612	black
ENSGALG00000045636	black
ENSGALG00000045875	black
ENSGALG00000045887	black
ENSGALG00000045953	black
ENSGALG00000046000	black
ENSGALG00000046023	black
ENSGALG00000046107	black
ENSGALG00000046125	black
ENSGALG00000046141	black
ENSGALG00000046616	black
ENSGALG00000046693	black
ENSGALG00000046706	black
ENSGALG00000046708	black
ENSGALG00000046715	black
ENSGALG00000046767	black
ENSGALG00000046782	black
ENSGALG00000046810	black
ENSGALG00000046848	black
ENSGALG00000046860	black
ENSGALG00000046871	black
ENSGALG00000046881	black
ENSGALG00000046884	black
ENSGALG00000046942	black
ENSGALG00000046966	black
ENSGALG00000046986	black
ENSGALG00000047013	black
ENSGALG00000047038	black
ENSGALG00000047039	black
ENSGALG00000047062	black
ENSGALG00000047064	black
ENSGALG00000047092	black
ENSGALG00000047140	black
ENSGALG00000047142	black
ENSGALG00000047156	black
ENSGALG00000047163	black
ENSGALG00000047168	black
ENSGALG00000047233	black
ENSGALG00000047247	black
ENSGALG00000047280	black
ENSGALG00000047301	black
ENSGALG00000047406	black
ENSGALG00000047414	black
ENSGALG00000047424	black
ENSGALG00000047447	black
ENSGALG00000047490	black
ENSGALG00000047529	black
ENSGALG00000047571	black
ENSGALG00000047664	black
ENSGALG00000047686	black
ENSGALG00000047701	black
ENSGALG00000047739	black
ENSGALG00000047747	black
ENSGALG00000047760	black
ENSGALG00000047778	black
ENSGALG00000047781	black
ENSGALG00000047787	black
ENSGALG00000047794	black
ENSGALG00000047811	black
ENSGALG00000047826	black
ENSGALG00000047847	black
ENSGALG00000047853	black
ENSGALG00000047866	black
ENSGALG00000047919	black
ENSGALG00000047942	black
ENSGALG00000048007	black
ENSGALG00000048026	black
ENSGALG00000048028	black
ENSGALG00000048032	black
ENSGALG00000048151	black
ENSGALG00000048184	black
ENSGALG00000048192	black
ENSGALG00000048194	black
ENSGALG00000048239	black
ENSGALG00000048281	black
ENSGALG00000048305	black
ENSGALG00000048316	black
ENSGALG00000048357	black
ENSGALG00000048366	black
ENSGALG00000048439	black
ENSGALG00000048456	black
ENSGALG00000048459	black
ENSGALG00000048483	black
ENSGALG00000048501	black
ENSGALG00000048525	black
ENSGALG00000048558	black
ENSGALG00000048579	black
ENSGALG00000048636	black
ENSGALG00000048647	black
ENSGALG00000048686	black
ENSGALG00000048710	black
ENSGALG00000048820	black
ENSGALG00000048838	black
ENSGALG00000048850	black
ENSGALG00000048889	black
ENSGALG00000048918	black
ENSGALG00000048936	black
ENSGALG00000048955	black
ENSGALG00000049048	black
ENSGALG00000049049	black
ENSGALG00000049084	black
ENSGALG00000049089	black
ENSGALG00000049151	black
ENSGALG00000049162	black
ENSGALG00000049204	black
ENSGALG00000049221	black
ENSGALG00000049224	black
ENSGALG00000049249	black
ENSGALG00000049258	black
ENSGALG00000049277	black
ENSGALG00000049297	black
ENSGALG00000049315	black
ENSGALG00000049342	black
ENSGALG00000049440	black
ENSGALG00000049524	black
ENSGALG00000049529	black
ENSGALG00000049561	black
ENSGALG00000049588	black
ENSGALG00000049665	black
ENSGALG00000049768	black
ENSGALG00000049784	black
ENSGALG00000049792	black
ENSGALG00000049798	black
ENSGALG00000049819	black
ENSGALG00000049848	black
ENSGALG00000049852	black
ENSGALG00000049871	black
ENSGALG00000049963	black
ENSGALG00000049974	black
ENSGALG00000049977	black
ENSGALG00000049995	black
ENSGALG00000050085	black
ENSGALG00000050130	black
ENSGALG00000050189	black
ENSGALG00000050195	black
ENSGALG00000050207	black
ENSGALG00000050245	black
ENSGALG00000050247	black
ENSGALG00000050268	black
ENSGALG00000050276	black
ENSGALG00000050298	black
ENSGALG00000050320	black
ENSGALG00000050322	black
ENSGALG00000050405	black
ENSGALG00000050468	black
ENSGALG00000050476	black
ENSGALG00000050495	black
ENSGALG00000050504	black
ENSGALG00000050538	black
ENSGALG00000050570	black
ENSGALG00000050645	black
ENSGALG00000050688	black
ENSGALG00000050699	black
ENSGALG00000050822	black
ENSGALG00000050866	black
ENSGALG00000050892	black
ENSGALG00000050894	black
ENSGALG00000050938	black
ENSGALG00000050973	black
ENSGALG00000051039	black
ENSGALG00000051136	black
ENSGALG00000051138	black
ENSGALG00000051237	black
ENSGALG00000051246	black
ENSGALG00000051323	black
ENSGALG00000051340	black
ENSGALG00000051524	black
ENSGALG00000051625	black
ENSGALG00000051694	black
ENSGALG00000051796	black
ENSGALG00000051837	black
ENSGALG00000051845	black
ENSGALG00000051959	black
ENSGALG00000051968	black
ENSGALG00000051969	black
ENSGALG00000052017	black
ENSGALG00000052022	black
ENSGALG00000052040	black
ENSGALG00000052049	black
ENSGALG00000052078	black
ENSGALG00000052094	black
ENSGALG00000052132	black
ENSGALG00000052177	black
ENSGALG00000052184	black
ENSGALG00000052210	black
ENSGALG00000052237	black
ENSGALG00000052251	black
ENSGALG00000052436	black
ENSGALG00000052448	black
ENSGALG00000052462	black
ENSGALG00000052524	black
ENSGALG00000052540	black
ENSGALG00000052566	black
ENSGALG00000052581	black
ENSGALG00000052605	black
ENSGALG00000052616	black
ENSGALG00000052617	black
ENSGALG00000052645	black
ENSGALG00000052684	black
ENSGALG00000052742	black
ENSGALG00000052824	black
ENSGALG00000052832	black
ENSGALG00000052852	black
ENSGALG00000052876	black
ENSGALG00000052881	black
ENSGALG00000052912	black
ENSGALG00000052997	black
ENSGALG00000053027	black
ENSGALG00000053045	black
ENSGALG00000053055	black
ENSGALG00000053057	black
ENSGALG00000053097	black
ENSGALG00000053119	black
ENSGALG00000053197	black
ENSGALG00000053284	black
ENSGALG00000053325	black
ENSGALG00000053353	black
ENSGALG00000053383	black
ENSGALG00000053389	black
ENSGALG00000053407	black
ENSGALG00000053418	black
ENSGALG00000053473	black
ENSGALG00000053492	black
ENSGALG00000053563	black
ENSGALG00000053571	black
ENSGALG00000053590	black
ENSGALG00000053592	black
ENSGALG00000053667	black
ENSGALG00000053677	black
ENSGALG00000053704	black
ENSGALG00000053709	black
ENSGALG00000053743	black
ENSGALG00000053801	black
ENSGALG00000053832	black
ENSGALG00000053896	black
ENSGALG00000053913	black
ENSGALG00000053916	black
ENSGALG00000053942	black
ENSGALG00000053952	black
ENSGALG00000053966	black
ENSGALG00000053998	black
ENSGALG00000054016	black
ENSGALG00000054068	black
ENSGALG00000054138	black
ENSGALG00000054162	black
ENSGALG00000054173	black
ENSGALG00000054180	black
ENSGALG00000054188	black
ENSGALG00000054247	black
ENSGALG00000054249	black
ENSGALG00000054272	black
ENSGALG00000054273	black
ENSGALG00000054276	black
ENSGALG00000054331	black
ENSGALG00000054369	black
ENSGALG00000054392	black
ENSGALG00000054429	black
ENSGALG00000054431	black
ENSGALG00000054448	black
ENSGALG00000054485	black
ENSGALG00000054493	black
ENSGALG00000054533	black
ENSGALG00000054538	black
ENSGALG00000054586	black
ENSGALG00000054587	black
ENSGALG00000054624	black
ENSGALG00000054638	black
ENSGALG00000054668	black
ENSGALG00000054683	black
ENSGALG00000054714	black
ENSGALG00000054724	black
ENSGALG00000054732	black
ENSGALG00000054812	black
ENSGALG00000054830	black
ENSGALG00000054888	black
ENSGALG00000054944	black
ENSGALG00000054974	black
ENSGALG00000055023	black
ENSGALG00000055057	black
ENSGALG00000055077	black
ENSGALG00000055126	black
ENSGALG00000000011	blue
ENSGALG00000000102	blue
ENSGALG00000000106	blue
ENSGALG00000000161	blue
ENSGALG00000000218	blue
ENSGALG00000000235	blue
ENSGALG00000000243	blue
ENSGALG00000000247	blue
ENSGALG00000000253	blue
ENSGALG00000000255	blue
ENSGALG00000000377	blue
ENSGALG00000000390	blue
ENSGALG00000000397	blue
ENSGALG00000000404	blue
ENSGALG00000000510	blue
ENSGALG00000000550	blue
ENSGALG00000000564	blue
ENSGALG00000000596	blue
ENSGALG00000000627	blue
ENSGALG00000000632	blue
ENSGALG00000000672	blue
ENSGALG00000000707	blue
ENSGALG00000000708	blue
ENSGALG00000000726	blue
ENSGALG00000000729	blue
ENSGALG00000000751	blue
ENSGALG00000000790	blue
ENSGALG00000000814	blue
ENSGALG00000000855	blue
ENSGALG00000000856	blue
ENSGALG00000000864	blue
ENSGALG00000000881	blue
ENSGALG00000000907	blue
ENSGALG00000000913	blue
ENSGALG00000000946	blue
ENSGALG00000000975	blue
ENSGALG00000000977	blue
ENSGALG00000001000	blue
ENSGALG00000001013	blue
ENSGALG00000001017	blue
ENSGALG00000001022	blue
ENSGALG00000001036	blue
ENSGALG00000001048	blue
ENSGALG00000001101	blue
ENSGALG00000001103	blue
ENSGALG00000001107	blue
ENSGALG00000001126	blue
ENSGALG00000001174	blue
ENSGALG00000001223	blue
ENSGALG00000001309	blue
ENSGALG00000001311	blue
ENSGALG00000001313	blue
ENSGALG00000001363	blue
ENSGALG00000001429	blue
ENSGALG00000001452	blue
ENSGALG00000001474	blue
ENSGALG00000001489	blue
ENSGALG00000001491	blue
ENSGALG00000001503	blue
ENSGALG00000001506	blue
ENSGALG00000001540	blue
ENSGALG00000001542	blue
ENSGALG00000001555	blue
ENSGALG00000001557	blue
ENSGALG00000001577	blue
ENSGALG00000001597	blue
ENSGALG00000001602	blue
ENSGALG00000001613	blue
ENSGALG00000001616	blue
ENSGALG00000001617	blue
ENSGALG00000001637	blue
ENSGALG00000001652	blue
ENSGALG00000001726	blue
ENSGALG00000001750	blue
ENSGALG00000001788	blue
ENSGALG00000001790	blue
ENSGALG00000001801	blue
ENSGALG00000001803	blue
ENSGALG00000001833	blue
ENSGALG00000001872	blue
ENSGALG00000001885	blue
ENSGALG00000001907	blue
ENSGALG00000001925	blue
ENSGALG00000001942	blue
ENSGALG00000001954	blue
ENSGALG00000001964	blue
ENSGALG00000001972	blue
ENSGALG00000001973	blue
ENSGALG00000002001	blue
ENSGALG00000002003	blue
ENSGALG00000002010	blue
ENSGALG00000002042	blue
ENSGALG00000002056	blue
ENSGALG00000002057	blue
ENSGALG00000002060	blue
ENSGALG00000002064	blue
ENSGALG00000002087	blue
ENSGALG00000002090	blue
ENSGALG00000002106	blue
ENSGALG00000002107	blue
ENSGALG00000002117	blue
ENSGALG00000002119	blue
ENSGALG00000002139	blue
ENSGALG00000002145	blue
ENSGALG00000002147	blue
ENSGALG00000002164	blue
ENSGALG00000002175	blue
ENSGALG00000002179	blue
ENSGALG00000002222	blue
ENSGALG00000002272	blue
ENSGALG00000002286	blue
ENSGALG00000002303	blue
ENSGALG00000002304	blue
ENSGALG00000002308	blue
ENSGALG00000002341	blue
ENSGALG00000002345	blue
ENSGALG00000002346	blue
ENSGALG00000002354	blue
ENSGALG00000002379	blue
ENSGALG00000002388	blue
ENSGALG00000002415	blue
ENSGALG00000002419	blue
ENSGALG00000002430	blue
ENSGALG00000002439	blue
ENSGALG00000002448	blue
ENSGALG00000002495	blue
ENSGALG00000002514	blue
ENSGALG00000002524	blue
ENSGALG00000002529	blue
ENSGALG00000002536	blue
ENSGALG00000002543	blue
ENSGALG00000002548	blue
ENSGALG00000002569	blue
ENSGALG00000002577	blue
ENSGALG00000002591	blue
ENSGALG00000002599	blue
ENSGALG00000002624	blue
ENSGALG00000002646	blue
ENSGALG00000002649	blue
ENSGALG00000002659	blue
ENSGALG00000002663	blue
ENSGALG00000002686	blue
ENSGALG00000002689	blue
ENSGALG00000002701	blue
ENSGALG00000002703	blue
ENSGALG00000002719	blue
ENSGALG00000002729	blue
ENSGALG00000002761	blue
ENSGALG00000002773	blue
ENSGALG00000002774	blue
ENSGALG00000002781	blue
ENSGALG00000002880	blue
ENSGALG00000002881	blue
ENSGALG00000002882	blue
ENSGALG00000002892	blue
ENSGALG00000002908	blue
ENSGALG00000002937	blue
ENSGALG00000002973	blue
ENSGALG00000002980	blue
ENSGALG00000002981	blue
ENSGALG00000002985	blue
ENSGALG00000003010	blue
ENSGALG00000003046	blue
ENSGALG00000003063	blue
ENSGALG00000003072	blue
ENSGALG00000003079	blue
ENSGALG00000003081	blue
ENSGALG00000003085	blue
ENSGALG00000003091	blue
ENSGALG00000003122	blue
ENSGALG00000003143	blue
ENSGALG00000003154	blue
ENSGALG00000003165	blue
ENSGALG00000003221	blue
ENSGALG00000003248	blue
ENSGALG00000003260	blue
ENSGALG00000003272	blue
ENSGALG00000003273	blue
ENSGALG00000003288	blue
ENSGALG00000003294	blue
ENSGALG00000003295	blue
ENSGALG00000003307	blue
ENSGALG00000003325	blue
ENSGALG00000003326	blue
ENSGALG00000003337	blue
ENSGALG00000003365	blue
ENSGALG00000003373	blue
ENSGALG00000003391	blue
ENSGALG00000003397	blue
ENSGALG00000003400	blue
ENSGALG00000003425	blue
ENSGALG00000003430	blue
ENSGALG00000003434	blue
ENSGALG00000003438	blue
ENSGALG00000003462	blue
ENSGALG00000003464	blue
ENSGALG00000003483	blue
ENSGALG00000003523	blue
ENSGALG00000003533	blue
ENSGALG00000003547	blue
ENSGALG00000003584	blue
ENSGALG00000003602	blue
ENSGALG00000003605	blue
ENSGALG00000003628	blue
ENSGALG00000003631	blue
ENSGALG00000003642	blue
ENSGALG00000003650	blue
ENSGALG00000003660	blue
ENSGALG00000003672	blue
ENSGALG00000003687	blue
ENSGALG00000003688	blue
ENSGALG00000003702	blue
ENSGALG00000003708	blue
ENSGALG00000003722	blue
ENSGALG00000003727	blue
ENSGALG00000003757	blue
ENSGALG00000003786	blue
ENSGALG00000003793	blue
ENSGALG00000003795	blue
ENSGALG00000003798	blue
ENSGALG00000003806	blue
ENSGALG00000003807	blue
ENSGALG00000003820	blue
ENSGALG00000003826	blue
ENSGALG00000003854	blue
ENSGALG00000003861	blue
ENSGALG00000003881	blue
ENSGALG00000003882	blue
ENSGALG00000003906	blue
ENSGALG00000003907	blue
ENSGALG00000003919	blue
ENSGALG00000003922	blue
ENSGALG00000003947	blue
ENSGALG00000003958	blue
ENSGALG00000003959	blue
ENSGALG00000004004	blue
ENSGALG00000004009	blue
ENSGALG00000004034	blue
ENSGALG00000004037	blue
ENSGALG00000004039	blue
ENSGALG00000004055	blue
ENSGALG00000004065	blue
ENSGALG00000004068	blue
ENSGALG00000004108	blue
ENSGALG00000004115	blue
ENSGALG00000004122	blue
ENSGALG00000004133	blue
ENSGALG00000004143	blue
ENSGALG00000004144	blue
ENSGALG00000004152	blue
ENSGALG00000004161	blue
ENSGALG00000004179	blue
ENSGALG00000004186	blue
ENSGALG00000004192	blue
ENSGALG00000004195	blue
ENSGALG00000004212	blue
ENSGALG00000004225	blue
ENSGALG00000004236	blue
ENSGALG00000004237	blue
ENSGALG00000004245	blue
ENSGALG00000004259	blue
ENSGALG00000004263	blue
ENSGALG00000004302	blue
ENSGALG00000004311	blue
ENSGALG00000004329	blue
ENSGALG00000004339	blue
ENSGALG00000004342	blue
ENSGALG00000004353	blue
ENSGALG00000004362	blue
ENSGALG00000004369	blue
ENSGALG00000004375	blue
ENSGALG00000004379	blue
ENSGALG00000004383	blue
ENSGALG00000004387	blue
ENSGALG00000004390	blue
ENSGALG00000004444	blue
ENSGALG00000004494	blue
ENSGALG00000004506	blue
ENSGALG00000004515	blue
ENSGALG00000004529	blue
ENSGALG00000004532	blue
ENSGALG00000004554	blue
ENSGALG00000004571	blue
ENSGALG00000004648	blue
ENSGALG00000004687	blue
ENSGALG00000004696	blue
ENSGALG00000004701	blue
ENSGALG00000004704	blue
ENSGALG00000004705	blue
ENSGALG00000004707	blue
ENSGALG00000004710	blue
ENSGALG00000004714	blue
ENSGALG00000004745	blue
ENSGALG00000004750	blue
ENSGALG00000004782	blue
ENSGALG00000004796	blue
ENSGALG00000004799	blue
ENSGALG00000004800	blue
ENSGALG00000004813	blue
ENSGALG00000004834	blue
ENSGALG00000004839	blue
ENSGALG00000004874	blue
ENSGALG00000004897	blue
ENSGALG00000004935	blue
ENSGALG00000004940	blue
ENSGALG00000004953	blue
ENSGALG00000004969	blue
ENSGALG00000005001	blue
ENSGALG00000005006	blue
ENSGALG00000005038	blue
ENSGALG00000005070	blue
ENSGALG00000005080	blue
ENSGALG00000005090	blue
ENSGALG00000005105	blue
ENSGALG00000005108	blue
ENSGALG00000005164	blue
ENSGALG00000005173	blue
ENSGALG00000005188	blue
ENSGALG00000005195	blue
ENSGALG00000005198	blue
ENSGALG00000005206	blue
ENSGALG00000005217	blue
ENSGALG00000005223	blue
ENSGALG00000005229	blue
ENSGALG00000005236	blue
ENSGALG00000005241	blue
ENSGALG00000005243	blue
ENSGALG00000005279	blue
ENSGALG00000005290	blue
ENSGALG00000005291	blue
ENSGALG00000005302	blue
ENSGALG00000005314	blue
ENSGALG00000005316	blue
ENSGALG00000005337	blue
ENSGALG00000005357	blue
ENSGALG00000005365	blue
ENSGALG00000005367	blue
ENSGALG00000005395	blue
ENSGALG00000005417	blue
ENSGALG00000005418	blue
ENSGALG00000005420	blue
ENSGALG00000005441	blue
ENSGALG00000005450	blue
ENSGALG00000005451	blue
ENSGALG00000005452	blue
ENSGALG00000005456	blue
ENSGALG00000005489	blue
ENSGALG00000005507	blue
ENSGALG00000005525	blue
ENSGALG00000005534	blue
ENSGALG00000005559	blue
ENSGALG00000005569	blue
ENSGALG00000005571	blue
ENSGALG00000005587	blue
ENSGALG00000005595	blue
ENSGALG00000005610	blue
ENSGALG00000005618	blue
ENSGALG00000005654	blue
ENSGALG00000005670	blue
ENSGALG00000005687	blue
ENSGALG00000005694	blue
ENSGALG00000005695	blue
ENSGALG00000005700	blue
ENSGALG00000005703	blue
ENSGALG00000005706	blue
ENSGALG00000005707	blue
ENSGALG00000005716	blue
ENSGALG00000005737	blue
ENSGALG00000005744	blue
ENSGALG00000005753	blue
ENSGALG00000005762	blue
ENSGALG00000005782	blue
ENSGALG00000005787	blue
ENSGALG00000005790	blue
ENSGALG00000005794	blue
ENSGALG00000005806	blue
ENSGALG00000005807	blue
ENSGALG00000005858	blue
ENSGALG00000005888	blue
ENSGALG00000005889	blue
ENSGALG00000005894	blue
ENSGALG00000005902	blue
ENSGALG00000005904	blue
ENSGALG00000005907	blue
ENSGALG00000005918	blue
ENSGALG00000005930	blue
ENSGALG00000005933	blue
ENSGALG00000005953	blue
ENSGALG00000005959	blue
ENSGALG00000005972	blue
ENSGALG00000005983	blue
ENSGALG00000005997	blue
ENSGALG00000006010	blue
ENSGALG00000006016	blue
ENSGALG00000006037	blue
ENSGALG00000006043	blue
ENSGALG00000006048	blue
ENSGALG00000006051	blue
ENSGALG00000006052	blue
ENSGALG00000006078	blue
ENSGALG00000006094	blue
ENSGALG00000006098	blue
ENSGALG00000006110	blue
ENSGALG00000006112	blue
ENSGALG00000006113	blue
ENSGALG00000006123	blue
ENSGALG00000006132	blue
ENSGALG00000006147	blue
ENSGALG00000006167	blue
ENSGALG00000006181	blue
ENSGALG00000006205	blue
ENSGALG00000006216	blue
ENSGALG00000006219	blue
ENSGALG00000006225	blue
ENSGALG00000006233	blue
ENSGALG00000006253	blue
ENSGALG00000006261	blue
ENSGALG00000006267	blue
ENSGALG00000006284	blue
ENSGALG00000006307	blue
ENSGALG00000006328	blue
ENSGALG00000006332	blue
ENSGALG00000006334	blue
ENSGALG00000006351	blue
ENSGALG00000006356	blue
ENSGALG00000006403	blue
ENSGALG00000006410	blue
ENSGALG00000006427	blue
ENSGALG00000006428	blue
ENSGALG00000006431	blue
ENSGALG00000006434	blue
ENSGALG00000006437	blue
ENSGALG00000006455	blue
ENSGALG00000006456	blue
ENSGALG00000006457	blue
ENSGALG00000006462	blue
ENSGALG00000006474	blue
ENSGALG00000006477	blue
ENSGALG00000006487	blue
ENSGALG00000006488	blue
ENSGALG00000006489	blue
ENSGALG00000006505	blue
ENSGALG00000006506	blue
ENSGALG00000006512	blue
ENSGALG00000006530	blue
ENSGALG00000006531	blue
ENSGALG00000006542	blue
ENSGALG00000006558	blue
ENSGALG00000006561	blue
ENSGALG00000006596	blue
ENSGALG00000006617	blue
ENSGALG00000006622	blue
ENSGALG00000006631	blue
ENSGALG00000006632	blue
ENSGALG00000006639	blue
ENSGALG00000006648	blue
ENSGALG00000006657	blue
ENSGALG00000006672	blue
ENSGALG00000006697	blue
ENSGALG00000006703	blue
ENSGALG00000006705	blue
ENSGALG00000006753	blue
ENSGALG00000006782	blue
ENSGALG00000006788	blue
ENSGALG00000006791	blue
ENSGALG00000006802	blue
ENSGALG00000006803	blue
ENSGALG00000006817	blue
ENSGALG00000006857	blue
ENSGALG00000006861	blue
ENSGALG00000006872	blue
ENSGALG00000006873	blue
ENSGALG00000006906	blue
ENSGALG00000006921	blue
ENSGALG00000006937	blue
ENSGALG00000006947	blue
ENSGALG00000006978	blue
ENSGALG00000007016	blue
ENSGALG00000007021	blue
ENSGALG00000007027	blue
ENSGALG00000007036	blue
ENSGALG00000007037	blue
ENSGALG00000007057	blue
ENSGALG00000007095	blue
ENSGALG00000007131	blue
ENSGALG00000007150	blue
ENSGALG00000007162	blue
ENSGALG00000007170	blue
ENSGALG00000007183	blue
ENSGALG00000007190	blue
ENSGALG00000007237	blue
ENSGALG00000007246	blue
ENSGALG00000007262	blue
ENSGALG00000007299	blue
ENSGALG00000007311	blue
ENSGALG00000007315	blue
ENSGALG00000007354	blue
ENSGALG00000007378	blue
ENSGALG00000007403	blue
ENSGALG00000007408	blue
ENSGALG00000007435	blue
ENSGALG00000007462	blue
ENSGALG00000007470	blue
ENSGALG00000007473	blue
ENSGALG00000007491	blue
ENSGALG00000007492	blue
ENSGALG00000007494	blue
ENSGALG00000007507	blue
ENSGALG00000007520	blue
ENSGALG00000007537	blue
ENSGALG00000007549	blue
ENSGALG00000007555	blue
ENSGALG00000007610	blue
ENSGALG00000007619	blue
ENSGALG00000007624	blue
ENSGALG00000007643	blue
ENSGALG00000007649	blue
ENSGALG00000007653	blue
ENSGALG00000007664	blue
ENSGALG00000007676	blue
ENSGALG00000007694	blue
ENSGALG00000007714	blue
ENSGALG00000007731	blue
ENSGALG00000007736	blue
ENSGALG00000007752	blue
ENSGALG00000007768	blue
ENSGALG00000007788	blue
ENSGALG00000007793	blue
ENSGALG00000007804	blue
ENSGALG00000007810	blue
ENSGALG00000007821	blue
ENSGALG00000007822	blue
ENSGALG00000007843	blue
ENSGALG00000007863	blue
ENSGALG00000007914	blue
ENSGALG00000007974	blue
ENSGALG00000008015	blue
ENSGALG00000008040	blue
ENSGALG00000008070	blue
ENSGALG00000008085	blue
ENSGALG00000008094	blue
ENSGALG00000008096	blue
ENSGALG00000008103	blue
ENSGALG00000008108	blue
ENSGALG00000008123	blue
ENSGALG00000008128	blue
ENSGALG00000008132	blue
ENSGALG00000008136	blue
ENSGALG00000008174	blue
ENSGALG00000008175	blue
ENSGALG00000008179	blue
ENSGALG00000008187	blue
ENSGALG00000008197	blue
ENSGALG00000008233	blue
ENSGALG00000008234	blue
ENSGALG00000008236	blue
ENSGALG00000008239	blue
ENSGALG00000008249	blue
ENSGALG00000008254	blue
ENSGALG00000008256	blue
ENSGALG00000008280	blue
ENSGALG00000008288	blue
ENSGALG00000008306	blue
ENSGALG00000008318	blue
ENSGALG00000008325	blue
ENSGALG00000008368	blue
ENSGALG00000008381	blue
ENSGALG00000008389	blue
ENSGALG00000008405	blue
ENSGALG00000008409	blue
ENSGALG00000008419	blue
ENSGALG00000008428	blue
ENSGALG00000008429	blue
ENSGALG00000008435	blue
ENSGALG00000008470	blue
ENSGALG00000008482	blue
ENSGALG00000008500	blue
ENSGALG00000008504	blue
ENSGALG00000008506	blue
ENSGALG00000008507	blue
ENSGALG00000008517	blue
ENSGALG00000008529	blue
ENSGALG00000008530	blue
ENSGALG00000008538	blue
ENSGALG00000008548	blue
ENSGALG00000008549	blue
ENSGALG00000008550	blue
ENSGALG00000008551	blue
ENSGALG00000008574	blue
ENSGALG00000008584	blue
ENSGALG00000008585	blue
ENSGALG00000008587	blue
ENSGALG00000008595	blue
ENSGALG00000008618	blue
ENSGALG00000008633	blue
ENSGALG00000008645	blue
ENSGALG00000008652	blue
ENSGALG00000008667	blue
ENSGALG00000008682	blue
ENSGALG00000008684	blue
ENSGALG00000008691	blue
ENSGALG00000008698	blue
ENSGALG00000008703	blue
ENSGALG00000008713	blue
ENSGALG00000008739	blue
ENSGALG00000008740	blue
ENSGALG00000008745	blue
ENSGALG00000008749	blue
ENSGALG00000008750	blue
ENSGALG00000008752	blue
ENSGALG00000008763	blue
ENSGALG00000008803	blue
ENSGALG00000008807	blue
ENSGALG00000008808	blue
ENSGALG00000008812	blue
ENSGALG00000008813	blue
ENSGALG00000008821	blue
ENSGALG00000008836	blue
ENSGALG00000008858	blue
ENSGALG00000008860	blue
ENSGALG00000008862	blue
ENSGALG00000008867	blue
ENSGALG00000008875	blue
ENSGALG00000008938	blue
ENSGALG00000008939	blue
ENSGALG00000008951	blue
ENSGALG00000008957	blue
ENSGALG00000008962	blue
ENSGALG00000008963	blue
ENSGALG00000008974	blue
ENSGALG00000008988	blue
ENSGALG00000008997	blue
ENSGALG00000009001	blue
ENSGALG00000009013	blue
ENSGALG00000009015	blue
ENSGALG00000009016	blue
ENSGALG00000009029	blue
ENSGALG00000009031	blue
ENSGALG00000009035	blue
ENSGALG00000009045	blue
ENSGALG00000009057	blue
ENSGALG00000009061	blue
ENSGALG00000009065	blue
ENSGALG00000009070	blue
ENSGALG00000009071	blue
ENSGALG00000009076	blue
ENSGALG00000009085	blue
ENSGALG00000009110	blue
ENSGALG00000009112	blue
ENSGALG00000009157	blue
ENSGALG00000009192	blue
ENSGALG00000009228	blue
ENSGALG00000009233	blue
ENSGALG00000009250	blue
ENSGALG00000009253	blue
ENSGALG00000009257	blue
ENSGALG00000009264	blue
ENSGALG00000009269	blue
ENSGALG00000009270	blue
ENSGALG00000009305	blue
ENSGALG00000009325	blue
ENSGALG00000009346	blue
ENSGALG00000009381	blue
ENSGALG00000009405	blue
ENSGALG00000009410	blue
ENSGALG00000009426	blue
ENSGALG00000009427	blue
ENSGALG00000009433	blue
ENSGALG00000009442	blue
ENSGALG00000009451	blue
ENSGALG00000009454	blue
ENSGALG00000009475	blue
ENSGALG00000009477	blue
ENSGALG00000009488	blue
ENSGALG00000009492	blue
ENSGALG00000009494	blue
ENSGALG00000009501	blue
ENSGALG00000009504	blue
ENSGALG00000009514	blue
ENSGALG00000009525	blue
ENSGALG00000009526	blue
ENSGALG00000009528	blue
ENSGALG00000009532	blue
ENSGALG00000009540	blue
ENSGALG00000009549	blue
ENSGALG00000009553	blue
ENSGALG00000009565	blue
ENSGALG00000009569	blue
ENSGALG00000009592	blue
ENSGALG00000009595	blue
ENSGALG00000009598	blue
ENSGALG00000009608	blue
ENSGALG00000009615	blue
ENSGALG00000009622	blue
ENSGALG00000009627	blue
ENSGALG00000009633	blue
ENSGALG00000009642	blue
ENSGALG00000009652	blue
ENSGALG00000009668	blue
ENSGALG00000009669	blue
ENSGALG00000009676	blue
ENSGALG00000009677	blue
ENSGALG00000009681	blue
ENSGALG00000009686	blue
ENSGALG00000009690	blue
ENSGALG00000009714	blue
ENSGALG00000009723	blue
ENSGALG00000009731	blue
ENSGALG00000009733	blue
ENSGALG00000009743	blue
ENSGALG00000009744	blue
ENSGALG00000009747	blue
ENSGALG00000009748	blue
ENSGALG00000009782	blue
ENSGALG00000009788	blue
ENSGALG00000009790	blue
ENSGALG00000009801	blue
ENSGALG00000009802	blue
ENSGALG00000009815	blue
ENSGALG00000009821	blue
ENSGALG00000009822	blue
ENSGALG00000009828	blue
ENSGALG00000009835	blue
ENSGALG00000009837	blue
ENSGALG00000009838	blue
ENSGALG00000009839	blue
ENSGALG00000009841	blue
ENSGALG00000009846	blue
ENSGALG00000009847	blue
ENSGALG00000009848	blue
ENSGALG00000009854	blue
ENSGALG00000009855	blue
ENSGALG00000009887	blue
ENSGALG00000009906	blue
ENSGALG00000009907	blue
ENSGALG00000009913	blue
ENSGALG00000009916	blue
ENSGALG00000009925	blue
ENSGALG00000009927	blue
ENSGALG00000009934	blue
ENSGALG00000009935	blue
ENSGALG00000009936	blue
ENSGALG00000009946	blue
ENSGALG00000009961	blue
ENSGALG00000009967	blue
ENSGALG00000009971	blue
ENSGALG00000009975	blue
ENSGALG00000009981	blue
ENSGALG00000009985	blue
ENSGALG00000009990	blue
ENSGALG00000009992	blue
ENSGALG00000010007	blue
ENSGALG00000010014	blue
ENSGALG00000010022	blue
ENSGALG00000010025	blue
ENSGALG00000010026	blue
ENSGALG00000010030	blue
ENSGALG00000010047	blue
ENSGALG00000010051	blue
ENSGALG00000010052	blue
ENSGALG00000010093	blue
ENSGALG00000010120	blue
ENSGALG00000010130	blue
ENSGALG00000010140	blue
ENSGALG00000010147	blue
ENSGALG00000010152	blue
ENSGALG00000010164	blue
ENSGALG00000010165	blue
ENSGALG00000010175	blue
ENSGALG00000010178	blue
ENSGALG00000010183	blue
ENSGALG00000010185	blue
ENSGALG00000010190	blue
ENSGALG00000010193	blue
ENSGALG00000010195	blue
ENSGALG00000010197	blue
ENSGALG00000010219	blue
ENSGALG00000010234	blue
ENSGALG00000010255	blue
ENSGALG00000010275	blue
ENSGALG00000010283	blue
ENSGALG00000010284	blue
ENSGALG00000010285	blue
ENSGALG00000010296	blue
ENSGALG00000010304	blue
ENSGALG00000010356	blue
ENSGALG00000010399	blue
ENSGALG00000010401	blue
ENSGALG00000010411	blue
ENSGALG00000010428	blue
ENSGALG00000010440	blue
ENSGALG00000010463	blue
ENSGALG00000010464	blue
ENSGALG00000010471	blue
ENSGALG00000010473	blue
ENSGALG00000010526	blue
ENSGALG00000010536	blue
ENSGALG00000010538	blue
ENSGALG00000010547	blue
ENSGALG00000010561	blue
ENSGALG00000010562	blue
ENSGALG00000010565	blue
ENSGALG00000010570	blue
ENSGALG00000010573	blue
ENSGALG00000010576	blue
ENSGALG00000010594	blue
ENSGALG00000010601	blue
ENSGALG00000010609	blue
ENSGALG00000010611	blue
ENSGALG00000010618	blue
ENSGALG00000010621	blue
ENSGALG00000010622	blue
ENSGALG00000010624	blue
ENSGALG00000010627	blue
ENSGALG00000010630	blue
ENSGALG00000010636	blue
ENSGALG00000010674	blue
ENSGALG00000010675	blue
ENSGALG00000010689	blue
ENSGALG00000010692	blue
ENSGALG00000010702	blue
ENSGALG00000010719	blue
ENSGALG00000010734	blue
ENSGALG00000010745	blue
ENSGALG00000010748	blue
ENSGALG00000010749	blue
ENSGALG00000010761	blue
ENSGALG00000010763	blue
ENSGALG00000010766	blue
ENSGALG00000010783	blue
ENSGALG00000010804	blue
ENSGALG00000010809	blue
ENSGALG00000010840	blue
ENSGALG00000010842	blue
ENSGALG00000010884	blue
ENSGALG00000010900	blue
ENSGALG00000010925	blue
ENSGALG00000010942	blue
ENSGALG00000010954	blue
ENSGALG00000010957	blue
ENSGALG00000010960	blue
ENSGALG00000010986	blue
ENSGALG00000010991	blue
ENSGALG00000010995	blue
ENSGALG00000010998	blue
ENSGALG00000011035	blue
ENSGALG00000011036	blue
ENSGALG00000011038	blue
ENSGALG00000011041	blue
ENSGALG00000011068	blue
ENSGALG00000011079	blue
ENSGALG00000011088	blue
ENSGALG00000011091	blue
ENSGALG00000011096	blue
ENSGALG00000011114	blue
ENSGALG00000011116	blue
ENSGALG00000011128	blue
ENSGALG00000011130	blue
ENSGALG00000011131	blue
ENSGALG00000011138	blue
ENSGALG00000011174	blue
ENSGALG00000011177	blue
ENSGALG00000011180	blue
ENSGALG00000011186	blue
ENSGALG00000011192	blue
ENSGALG00000011216	blue
ENSGALG00000011228	blue
ENSGALG00000011275	blue
ENSGALG00000011278	blue
ENSGALG00000011281	blue
ENSGALG00000011286	blue
ENSGALG00000011293	blue
ENSGALG00000011300	blue
ENSGALG00000011301	blue
ENSGALG00000011304	blue
ENSGALG00000011325	blue
ENSGALG00000011355	blue
ENSGALG00000011357	blue
ENSGALG00000011372	blue
ENSGALG00000011377	blue
ENSGALG00000011394	blue
ENSGALG00000011409	blue
ENSGALG00000011428	blue
ENSGALG00000011452	blue
ENSGALG00000011464	blue
ENSGALG00000011481	blue
ENSGALG00000011491	blue
ENSGALG00000011492	blue
ENSGALG00000011498	blue
ENSGALG00000011504	blue
ENSGALG00000011505	blue
ENSGALG00000011514	blue
ENSGALG00000011543	blue
ENSGALG00000011557	blue
ENSGALG00000011569	blue
ENSGALG00000011570	blue
ENSGALG00000011625	blue
ENSGALG00000011626	blue
ENSGALG00000011637	blue
ENSGALG00000011657	blue
ENSGALG00000011661	blue
ENSGALG00000011683	blue
ENSGALG00000011689	blue
ENSGALG00000011692	blue
ENSGALG00000011695	blue
ENSGALG00000011697	blue
ENSGALG00000011704	blue
ENSGALG00000011770	blue
ENSGALG00000011794	blue
ENSGALG00000011797	blue
ENSGALG00000011868	blue
ENSGALG00000011870	blue
ENSGALG00000011881	blue
ENSGALG00000011910	blue
ENSGALG00000011930	blue
ENSGALG00000011931	blue
ENSGALG00000011953	blue
[truncated: 14,384 more rows]
