# Supplementary material for: WGCNA Analysis of Important Modules and Hub Genes of Compound Probiotics Regulating Lipid Metabolism in Heat-Stressed Broilers
Source: Animals (Basel). 2022 Oct 1;12(19):2644. doi: 10.3390/ani12192644 (PMC9558994; doi:10.3390/ani12192644)
Supplement: Supplementary file 1 [file animals-12-02644-s001.zip › Table S3 Correlation and P-value between module and phenotype.xlsx]

## Sheet: Table S3(a) P-Value between mod
Table S3(a) P-Value between module and phenotype
Item	IMF	AF	TG	TC	HDL-C	LDL-C
lightcyan	0.187334	0.641429	0.854625	0.317239	0.916055	0.688978
grey60	0.66528	0.190411	0.134964	0.948309	9.57831e-05	0.733129
cyan	0.0114391	0.135778	0.29554	0.367599	0.283538	0.830753
darkred	0.111879	0.301512	0.0357708	0.506172	0.494849	0.0992048
midnightblue	0.813529	0.769876	0.10362	0.101466	0.784158	0.0395008
orange	0.52382	0.99071	0.280465	0.574165	0.720406	0.00628029
purple	0.159672	0.33893	0.0655267	0.399338	0.861939	0.0422998
pink	0.688714	0.682423	0.861103	0.431239	0.738503	0.911242
red	0.819492	0.463084	0.773034	0.23441	0.716269	0.26822
magenta	0.925102	0.843004	0.643036	0.0236833	0.457256	0.126516
tan	0.723328	0.214201	0.679419	0.847891	0.532571	0.622939
turquoise	0.465604	0.451467	0.66914	0.581866	0.341921	0.986615
blue	0.786098	0.810114	0.922171	0.121516	0.31147	0.66878
green	0.843068	0.758387	0.56998	0.478269	0.127282	0.613317
darkgreen	0.823094	0.0919355	0.974326	0.888312	0.592114	0.879956
darkgrey	0.690603	0.381266	0.873594	0.148338	0.807344	0.484219
salmon	0.36766	0.506826	0.875923	0.640458	0.860291	0.822571
brown	0.467842	0.471186	0.0233961	0.486397	0.103779	0.658592
greenyellow	0.366653	0.181427	0.0535549	0.685411	0.845624	0.875187
lightgreen	0.139526	0.684319	0.669878	0.4583	0.644213	0.996952
royalblue	0.356542	0.885135	0.901272	0.888261	0.445044	0.229094
lightyellow	0.856874	0.368408	0.917521	0.757108	0.649551	0.770227
black	0.995613	0.647539	0.700962	0.278209	0.592339	0.912021
darkturquoise	0.875918	0.963842	0.60807	0.610407	0.572328	0.94667
yellow	0.440716	0.470388	0.058478	0.0999646	0.682486	0.301612
grey	0.921748	0.470462	0.0297757	0.80882	0.783103	0.75117

## Sheet: Table S3(b) Correlation between
Table S3(b) Correlation between module and phenotype
Item	IMF	AF	TG	TC	HDL-C	LDL-C
lightcyan	0.347428	0.126195	-0.0498182	0.267123	0.0286716	0.108571
grey60	0.117299	0.34517	-0.390354	0.0176372	0.821335	-0.0925672
cyan	0.613772	-0.389606	-0.2789	0.241473	0.285635	-0.0581021
darkred	0.41297	-0.275609	-0.527421	-0.179398	0.184122	-0.426806
midnightblue	0.0641088	0.0794647	-0.421851	-0.424249	-0.0744181	-0.518762
orange	-0.172133	0.00316794	0.287387	0.151991	0.0971474	0.651255
purple	-0.368922	0.255811	0.471037	-0.226305	-0.0472884	0.512662
pink	0.108668	-0.110975	-0.0475774	-0.211695	0.0906394	0.0303214
red	0.0620263	-0.197656	-0.0783467	0.315184	0.0986419	0.294485
magenta	-0.0255731	-0.0538452	-0.125592	-0.561281	-0.200188	-0.398294
tan	0.0960933	-0.328463	-0.112079	-0.0521504	0.168573	-0.133175
turquoise	0.196566	0.202719	-0.11587	-0.148978	0.254284	-0.00456438
blue	-0.0737343	-0.065303	-0.0265767	-0.403169	0.270207	-0.116003
green	-0.053823	-0.0835422	-0.153635	-0.191132	0.397559	-0.136839
darkgreen	0.06077	0.435314	0.00875594	0.0381961	-0.144994	0.0410723
darkgrey	-0.107976	-0.234857	0.0432651	0.378452	0.0662724	0.188603
salmon	-0.241444	-0.179127	-0.0424619	0.12656	-0.0478583	0.0609522
brown	-0.195601	0.194162	0.562233	0.187681	-0.421676	-0.119782
greenyellow	-0.241936	-0.351831	0.490812	0.109878	-0.0529366	-0.0427158
lightgreen	-0.386207	0.110279	-0.115597	0.199733	-0.12515	-0.00103941
royalblue	0.246926	-0.0392891	0.0337422	-0.0382137	-0.205547	0.318604
lightyellow	-0.0490399	-0.241078	0.0281694	-0.0839971	-0.123152	0.0793405
black	0.00149589	0.123905	0.104196	-0.288681	-0.144907	-0.0300542
darkturquoise	0.0424638	0.0123334	-0.138847	-0.137952	-0.152712	0.0181972
yellow	0.207464	-0.194505	-0.482321	-0.425942	-0.110952	-0.275555
grey	-0.0267216	0.194473	0.542893	0.0657559	-0.07479	0.086112
