# Supplementary material for: WGCNA Analysis of Important Modules and Hub Genes of Compound Probiotics Regulating Lipid Metabolism in Heat-Stressed Broilers
Source: Animals (Basel). 2022 Oct 1;12(19):2644. doi: 10.3390/ani12192644 (PMC9558994; doi:10.3390/ani12192644)
Supplement: Supplementary file 1 [file animals-12-02644-s001.zip › Table S4 KEGG pathway information.xlsx]

## Sheet: Table S4(a) KEGG pathway inform
Table S4(a) KEGG pathway information in cyan module
Pathway id	Description	P-Value
map03013	RNA transport	1.40072e-05
map03008	Ribosome biogenesis in eukaryotes	0.000290327
map05032	Morphine addiction	0.00849575
map00640	Propanoate metabolism	0.0112274
map00620	Pyruvate metabolism	0.015081
map05033	Nicotine addiction	0.0195924
map04080	Neuroactive ligand-receptor interaction	0.0225008
map00061	Fatty acid biosynthesis	0.0236211
map04727	GABAergic synapse	0.0270456
map04922	Glucagon signaling pathway	0.0371859
map00340	Histidine metabolism	0.0404501
map04929	GnRH secretion	0.0442624
map04742	Taste transduction	0.0520456
map05217	Basal cell carcinoma	0.0520456
map05226	Gastric cancer	0.0520478
map04920	Adipocytokine signaling pathway	0.0671303
map04924	Renin secretion	0.0671303
map04921	Oxytocin signaling pathway	0.0677018
map03320	PPAR signaling pathway	0.0741402
map00982	Drug metabolism - cytochrome P450	0.0832941
map00440	Phosphonate and phosphinate metabolism	0.0899214
map00980	Metabolism of xenobiotics by cytochrome P450	0.0913762
map04740	Olfactory transduction	0.104184
map00140	Steroid hormone biosynthesis	0.1125
map00430	Taurine and hypotaurine metabolism	0.125954
map04723	Retrograde endocannabinoid signaling	0.127265
map05204	Chemical carcinogenesis	0.13929
map04972	Pancreatic secretion	0.140394
map05410	Hypertrophic cardiomyopathy	0.169046
map00053	Ascorbate and aldarate metabolism	0.1718
map00603	Glycosphingolipid biosynthesis - globo and isoglobo series	0.1718
map04928	Parathyroid hormone synthesis, secretion and action	0.17233
map04923	Regulation of lipolysis in adipocytes	0.181618
map00604	Glycosphingolipid biosynthesis - ganglio series	0.182882
map00120	Primary bile acid biosynthesis	0.182882
map04931	Insulin resistance	0.192398
map04390	Hippo signaling pathway	0.193084
map00010	Glycolysis / Gluconeogenesis	0.19613
map00360	Phenylalanine metabolism	0.204608
map04152	AMPK signaling pathway	0.219997
map00511	Other glycan degradation	0.225758
map01524	Platinum drug resistance	0.230471
map00561	Glycerolipid metabolism	0.240364
map00040	Pentose and glucuronate interconversions	0.276221
map04550	Signaling pathways regulating pluripotency of stem cells	0.277205
map04910	Insulin signaling pathway	0.277205
map05200	Pathways in cancer	0.280381
map05224	Breast cancer	0.28084
map00860	Porphyrin and chlorophyll metabolism	0.295478
map04744	Phototransduction	0.295478
map00601	Glycosphingolipid biosynthesis - lacto and neolacto series	0.295478
map00534	Glycosaminoglycan biosynthesis - heparan sulfate / heparin	0.304914
map05412	Arrhythmogenic right ventricular cardiomyopathy	0.309759
map04970	Salivary secretion	0.31961
map04150	mTOR signaling pathway	0.321029
map04934	Cushing syndrome	0.321029
map00650	Butanoate metabolism	0.323412
map05100	Bacterial invasion of epithelial cells	0.324524
map04925	Aldosterone synthesis and secretion	0.334324
map00410	beta-Alanine metabolism	0.34142
map03015	mRNA surveillance pathway	0.348946
map04745	Phototransduction - fly	0.350245
map04710	Circadian rhythm	0.350245
map04713	Circadian entrainment	0.358635
map04916	Melanogenesis	0.358635
map00630	Glyoxylate and dicarboxylate metabolism	0.358952
map05164	Influenza A	0.368577
map04215	Apoptosis - multiple species	0.376019
map05132	Salmonella infection	0.38183
map05222	Small cell lung cancer	0.382619
map00350	Tyrosine metabolism	0.384383
map04216	Ferroptosis	0.392635
map04022	cGMP-PKG signaling pathway	0.397585
map04514	Cell adhesion molecules	0.401188
map04974	Protein digestion and absorption	0.406218
map05168	Herpes simplex virus 1 infection	0.412083
map04725	Cholinergic synapse	0.42017
map00830	Retinol metabolism	0.432275
map04726	Serotonergic synapse	0.433954
map05145	Toxoplasmosis	0.443047
map04978	Mineral absorption	0.4474
map04530	Tight junction	0.447409
map04360	Axon guidance	0.454401
map04930	Type II diabetes mellitus	0.454812
map04750	Inflammatory mediator regulation of TRP channels	0.456534
map05014	Amyotrophic lateral sclerosis	0.47646
map00480	Glutathione metabolism	0.47646
map00513	Various types of N-glycan biosynthesis	0.483485
map04961	Endocrine and other factor-regulated calcium reabsorption	0.483485
map00565	Ether lipid metabolism	0.490416
map04214	Apoptosis - fly	0.490416
map04670	Leukocyte transendothelial migration	0.495841
map04340	Hedgehog signaling pathway	0.497254
map04979	Cholesterol metabolism	0.517226
map04213	Longevity regulating pathway - multiple species	0.517226
map03460	Fanconi anemia pathway	0.517226
map04270	Vascular smooth muscle contraction	0.529241
map05213	Endometrial cancer	0.536409
map05418	Fluid shear stress and atherosclerosis	0.541376
map00590	Arachidonic acid metabolism	0.542633
map04913	Ovarian steroidogenesis	0.548774
map05134	Legionellosis	0.554834
map04927	Cortisol synthesis and secretion	0.560812
map04932	Non-alcoholic fatty liver disease	0.564994
map04976	Bile secretion	0.566711
map04330	Notch signaling pathway	0.57253
map00983	Drug metabolism - other enzymes	0.57253
map05130	Pathogenic Escherichia coli infection	0.57742
map05160	Hepatitis C	0.580252
map04024	cAMP signaling pathway	0.582
map00310	Lysine degradation	0.583938
map04714	Thermogenesis	0.58502
map05218	Melanoma	0.600484
map05205	Proteoglycans in cancer	0.605771
map04115	p53 signaling pathway	0.605853
map05034	Alcoholism	0.609585
map04917	Prolactin signaling pathway	0.61115
map05223	Non-small cell lung cancer	0.616376
map04310	Wnt signaling pathway	0.616672
map04971	Gastric acid secretion	0.631639
map04911	Insulin secretion	0.646298
map04260	Cardiac muscle contraction	0.655747
map05225	Hepatocellular carcinoma	0.66354
map04520	Adherens junction	0.678286
map04211	Longevity regulating pathway	0.678286
map05210	Colorectal cancer	0.686886
map04610	Complement and coagulation cascades	0.691099
map05414	Dilated cardiomyopathy	0.727796
map04350	TGF-beta signaling pathway	0.730254
map05322	Systemic lupus erythematosus	0.730455
map04361	Axon regeneration	0.737471
map04070	Phosphatidylinositol signaling system	0.744497
map05235	PD-L1 expression and PD-1 checkpoint pathway in cancer	0.751335
map04512	ECM-receptor interaction	0.751335
map00564	Glycerophospholipid metabolism	0.757991
map04020	Calcium signaling pathway	0.758808
map04724	Glutamatergic synapse	0.764471
map04010	MAPK signaling pathway	0.764829
map04066	HIF-1 signaling pathway	0.767645
map05017	Spinocerebellar ataxia	0.770777
map04915	Estrogen signaling pathway	0.785819
map05143	African trypanosomiasis	0.791558
map04935	Growth hormone synthesis, secretion and action	0.794369
map05010	Alzheimer disease	0.796686
map04810	Regulation of actin cytoskeleton	0.806591
map04728	Dopaminergic synapse	0.810464
map03040	Spliceosome	0.813022
map05131	Shigellosis	0.816304
map04060	Cytokine-cytokine receptor interaction	0.823761
map05162	Measles	0.825305
map04068	FoxO signaling pathway	0.827664
map04371	Apelin signaling pathway	0.834552
map05012	Parkinson disease	0.834552
map04140	Autophagy - animal	0.834552
map04611	Platelet activation	0.843312
map04261	Adrenergic signaling in cardiomyocytes	0.853616
map04210	Apoptosis	0.855594
map05165	Human papillomavirus infection	0.869008
map04621	NOD-like receptor signaling pathway	0.872246
map00230	Purine metabolism	0.873974
map05016	Huntington disease	0.878271
map04217	Necroptosis	0.882271
map05161	Hepatitis B	0.885436
map04218	Cellular senescence	0.891514
map05206	MicroRNAs in cancer	0.900036
map05416	Viral myocarditis	0.904043
map05167	Kaposi sarcoma-associated herpesvirus infection	0.916283
map05169	Epstein-Barr virus infection	0.91782
map05146	Amoebiasis	0.922869
map04151	PI3K-Akt signaling pathway	0.931735
map05170	Human immunodeficiency virus 1 infection	0.950205
map05163	Human cytomegalovirus infection	0.953501
map04015	Rap1 signaling pathway	0.954758
map04510	Focal adhesion	0.95598
map04014	Ras signaling pathway	0.959455
map04072	Phospholipase D signaling pathway	0.961619
map05152	Tuberculosis	0.968759
map05202	Transcriptional misregulation in cancer	0.974224

## Sheet: Table S4(b) KEGG pathway inform
Table S4(b) KEGG pathway information in brown module
Pathway id	Description	P-Value
map04510	Focal adhesion	5.50875e-07
map04926	Relaxin signaling pathway	2.22924e-06
map04512	ECM-receptor interaction	7.23123e-06
map04974	Protein digestion and absorption	8.42279e-06
map04933	AGE-RAGE signaling pathway in diabetic complications	1.68606e-05
map05410	Hypertrophic cardiomyopathy	0.000129546
map05200	Pathways in cancer	0.000284014
map04270	Vascular smooth muscle contraction	0.000753323
map05205	Proteoglycans in cancer	0.00100025
map04022	cGMP-PKG signaling pathway	0.00129428
map04151	PI3K-Akt signaling pathway	0.00157244
map05217	Basal cell carcinoma	0.00203607
map05165	Human papillomavirus infection	0.00207492
map05414	Dilated cardiomyopathy	0.00264795
map04390	Hippo signaling pathway	0.00292856
map04350	TGF-beta signaling pathway	0.0034848
map04610	Complement and coagulation cascades	0.00353057
map04080	Neuroactive ligand-receptor interaction	0.00517431
map05412	Arrhythmogenic right ventricular cardiomyopathy	0.00714616
map04360	Axon guidance	0.0082822
map04060	Cytokine-cytokine receptor interaction	0.00846072
map04913	Ovarian steroidogenesis	0.0123505
map04010	MAPK signaling pathway	0.0165389
map04810	Regulation of actin cytoskeleton	0.0182548
map05222	Small cell lung cancer	0.0244725
map04911	Insulin secretion	0.0249442
map04530	Tight junction	0.0273445
map04380	Osteoclast differentiation	0.0321446
map04750	Inflammatory mediator regulation of TRP channels	0.0328367
map05142	Chagas disease	0.0328367
map05020	Prion disease	0.0354151
map04340	Hedgehog signaling pathway	0.0431784
map04742	Taste transduction	0.0474702
map05133	Pertussis	0.0513384
map04540	Gap junction	0.0523074
map04611	Platelet activation	0.0567577
map05146	Amoebiasis	0.0604508
map00260	Glycine, serine and threonine metabolism	0.0605842
map04015	Rap1 signaling pathway	0.0606396
map04930	Type II diabetes mellitus	0.0662885
map04916	Melanogenesis	0.0787647
map00601	Glycosphingolipid biosynthesis - lacto and neolacto series	0.0819105
map01522	Endocrine resistance	0.0891383
map05418	Fluid shear stress and atherosclerosis	0.0931627
map04020	Calcium signaling pathway	0.0943856
map04927	Cortisol synthesis and secretion	0.09473
map04391	Hippo signaling pathway - fly	0.0951935
map04970	Salivary secretion	0.0997158
map00650	Butanoate metabolism	0.1122
map04310	Wnt signaling pathway	0.123442
map00472	D-Arginine and D-ornithine metabolism	0.124301
map00311	Penicillin and cephalosporin biosynthesis	0.124301
map04261	Adrenergic signaling in cardiomyocytes	0.124457
map04918	Thyroid hormone synthesis	0.12946
map04068	FoxO signaling pathway	0.13026
map00430	Taurine and hypotaurine metabolism	0.131618
map00410	beta-Alanine metabolism	0.134754
map04114	Oocyte meiosis	0.136353
map01521	EGFR tyrosine kinase inhibitor resistance	0.1551
map00590	Arachidonic acid metabolism	0.166702
map05212	Pancreatic cancer	0.169646
map05224	Breast cancer	0.175818
map04727	GABAergic synapse	0.178316
map00290	Valine, leucine and isoleucine biosynthesis	0.180538
map00515	Mannose type O-glycan biosynthesis	0.18071
map05145	Toxoplasmosis	0.182039
map04919	Thyroid hormone signaling pathway	0.185655
map02010	ABC transporters	0.192982
map05100	Bacterial invasion of epithelial cells	0.194591
map00350	Tyrosine metabolism	0.197959
map04976	Bile secretion	0.206091
map04514	Cell adhesion molecules	0.209249
map03060	Protein export	0.214314
map00603	Glycosphingolipid biosynthesis - globo and isoglobo series	0.225696
map05215	Prostate cancer	0.228856
map04341	Hedgehog signaling pathway - fly	0.231584
map04145	Phagosome	0.238447
map04260	Cardiac muscle contraction	0.243345
map04934	Cushing syndrome	0.249021
map04977	Vitamin digestion and absorption	0.249094
map00120	Primary bile acid biosynthesis	0.250066
map04914	Progesterone-mediated oocyte maturation	0.253209
map04370	VEGF signaling pathway	0.259356
map05226	Gastric cancer	0.263417
map04670	Leukocyte transendothelial migration	0.273628
map04726	Serotonergic synapse	0.274381
map04136	Autophagy - other	0.28463
map04392	Hippo signaling pathway - multiple species	0.28463
map05110	Vibrio cholerae infection	0.289861
map05225	Hepatocellular carcinoma	0.290056
map04924	Renin secretion	0.292908
map00140	Steroid hormone biosynthesis	0.297408
map00360	Phenylalanine metabolism	0.298895
map00533	Glycosaminoglycan biosynthesis - keratan sulfate	0.298895
map05150	Staphylococcus aureus infection	0.300556
map04013	MAPK signaling pathway - fly	0.304101
map04923	Regulation of lipolysis in adipocytes	0.315419
map04723	Retrograde endocannabinoid signaling	0.319861
map00061	Fatty acid biosynthesis	0.323151
map00514	Other types of O-glycan biosynthesis	0.327023
map04929	GnRH secretion	0.328306
map04142	Lysosome	0.341118
map04925	Aldosterone synthesis and secretion	0.346173
map00511	Other glycan degradation	0.347186
map04921	Oxytocin signaling pathway	0.354655
map04071	Sphingolipid signaling pathway	0.355459
map00564	Glycerophospholipid metabolism	0.361357
map04912	GnRH signaling pathway	0.367469
map00670	One carbon pool by folate	0.370929
map04964	Proximal tubule bicarbonate reclamation	0.370929
map00900	Terpenoid backbone biosynthesis	0.370929
map00440	Phosphonate and phosphinate metabolism	0.37165
map00480	Glutathione metabolism	0.371693
map05014	Amyotrophic lateral sclerosis	0.371693
map04960	Aldosterone-regulated sodium reabsorption	0.374369
map04725	Cholinergic synapse	0.381155
map04550	Signaling pathways regulating pluripotency of stem cells	0.384682
map00330	Arginine and proline metabolism	0.386559
map00250	Alanine, aspartate and glutamate metabolism	0.392156
map00640	Propanoate metabolism	0.392156
map05032	Morphine addiction	0.399548
map00520	Amino sugar and nucleotide sugar metabolism	0.40138
map04962	Vasopressin-regulated water reabsorption	0.416135
map04972	Pancreatic secretion	0.431597
map05416	Viral myocarditis	0.434081
map04931	Insulin resistance	0.44068
map04624	Toll and Imd signaling pathway	0.44461
map05218	Melanoma	0.444803
map00600	Sphingolipid metabolism	0.445377
map04014	Ras signaling pathway	0.448203
map04711	Circadian rhythm - fly	0.449795
map00740	Riboflavin metabolism	0.449795
map05161	Hepatitis B	0.452412
map04520	Adherens junction	0.455189
map00620	Pyruvate metabolism	0.461706
map00340	Histidine metabolism	0.461879
map00561	Glycerolipid metabolism	0.470217
map05210	Colorectal cancer	0.478074
map04973	Carbohydrate digestion and absorption	0.47857
map04024	cAMP signaling pathway	0.47876
map04659	Th17 cell differentiation	0.479981
map04935	Growth hormone synthesis, secretion and action	0.479981
map00072	Synthesis and degradation of ketone bodies	0.485148
map04371	Apelin signaling pathway	0.485169
map04966	Collecting duct acid secretion	0.504392
map05167	Kaposi sarcoma-associated herpesvirus infection	0.513069
map04621	NOD-like receptor signaling pathway	0.515461
map04152	AMPK signaling pathway	0.518563
map04971	Gastric acid secretion	0.519835
map00563	Glycosylphosphatidylinositol (GPI)-anchor biosynthesis	0.524815
map00534	Glycosaminoglycan biosynthesis - heparan sulfate / heparin	0.524815
map05220	Chronic myeloid leukemia	0.531934
map04724	Glutamatergic synapse	0.535726
map00512	Mucin type O-glycan biosynthesis	0.544663
map04658	Th1 and Th2 cell differentiation	0.545752
map04066	HIF-1 signaling pathway	0.545752
map04630	JAK-STAT signaling pathway	0.549136
map04940	Type I diabetes mellitus	0.556601
map04713	Circadian entrainment	0.56613
map04668	TNF signaling pathway	0.576639
map03450	Non-homologous end-joining	0.578165
map00730	Thiamine metabolism	0.578165
map05323	Rheumatoid arthritis	0.581539
map04330	Notch signaling pathway	0.582506
map00062	Fatty acid elongation	0.582594
map04061	Viral protein interaction with cytokine and cytokine receptor	0.595126
map04620	Toll-like receptor signaling pathway	0.597268
map04915	Estrogen signaling pathway	0.603825
map04218	Cellular senescence	0.613553
map00270	Cysteine and methionine metabolism	0.61733
map00513	Various types of N-glycan biosynthesis	0.61733
map04961	Endocrine and other factor-regulated calcium reabsorption	0.61733
map04745	Phototransduction - fly	0.618143
map05131	Shigellosis	0.621656
map04150	mTOR signaling pathway	0.623876
map00604	Glycosphingolipid biosynthesis - ganglio series	0.630651
map04721	Synaptic vesicle cycle	0.633816
map00630	Glyoxylate and dicarboxylate metabolism	0.635024
map01040	Biosynthesis of unsaturated fatty acids	0.635024
map00230	Purine metabolism	0.655366
map04910	Insulin signaling pathway	0.660247
map04612	Antigen processing and presentation	0.664589
map05211	Renal cell carcinoma	0.665873
map04920	Adipocytokine signaling pathway	0.665873
map04917	Prolactin signaling pathway	0.665873
map04979	Cholesterol metabolism	0.682757
map04213	Longevity regulating pathway - multiple species	0.682757
map04728	Dopaminergic synapse	0.683019
map05166	Human T-cell leukemia virus 1 infection	0.687467
map04730	Long-term depression	0.687483
map04216	Ferroptosis	0.696714
map00220	Arginine biosynthesis	0.697405
map03320	PPAR signaling pathway	0.697911
map00510	N-Glycan biosynthesis	0.706479
map04210	Apoptosis	0.706487
map00980	Metabolism of xenobiotics by cytochrome P450	0.71072
map00052	Galactose metabolism	0.71072
map00100	Steroid biosynthesis	0.716861
map05213	Endometrial cancer	0.717819
map05120	Epithelial cell signaling in Helicobacter pylori infection	0.718011
map05214	Glioma	0.718011
map05216	Thyroid cancer	0.72418
map00532	Glycosaminoglycan biosynthesis - chondroitin sulfate / dermatan sulfate	0.735068
map05144	Malaria	0.749799
map05202	Transcriptional misregulation in cancer	0.751311
map03430	Mismatch repair	0.752106
map05231	Choline metabolism in cancer	0.755815
map00010	Glycolysis / Gluconeogenesis	0.759792
map00830	Retinol metabolism	0.761413
map04361	Axon regeneration	0.770123
map05206	MicroRNAs in cancer	0.770957
map05219	Bladder cancer	0.772819
map05033	Nicotine addiction	0.772819
map04072	Phospholipase D signaling pathway	0.775997
map04978	Mineral absorption	0.783747
map04070	Phosphatidylinositol signaling system	0.784979
map04146	Peroxisome	0.788509
map04144	Endocytosis	0.789566
map04714	Thermogenesis	0.791763
map04211	Longevity regulating pathway	0.796243
map04320	Dorso-ventral axis formation	0.796928
map04657	IL-17 signaling pathway	0.811028
map04622	RIG-I-like receptor signaling pathway	0.813118
map04722	Neurotrophin signaling pathway	0.815636
map00860	Porphyrin and chlorophyll metabolism	0.822215
map04141	Protein processing in endoplasmic reticulum	0.824414
map05016	Huntington disease	0.827927
map05204	Chemical carcinogenesis	0.831706
map04214	Apoptosis - fly	0.840064
map05223	Non-small cell lung cancer	0.842812
map05321	Inflammatory bowel disease	0.842812
map05332	Graft-versus-host disease	0.848045
map01523	Antifolate resistance	0.854372
map04623	Cytosolic DNA-sensing pathway	0.855661
map04012	ErbB signaling pathway	0.855991
map04212	Longevity regulating pathway - worm	0.862317
map04140	Autophagy - animal	0.863287
map04130	SNARE interactions in vesicular transport	0.863744
map05140	Leishmaniasis	0.864023
map04664	Fc epsilon RI signaling pathway	0.872545
map05130	Pathogenic Escherichia coli infection	0.88036
map00790	Folate biosynthesis	0.880719
map04710	Circadian rhythm	0.880719
map00562	Inositol phosphate metabolism	0.885
map05135	Yersinia infection	0.885039
map03020	RNA polymerase	0.888397
map05132	Salmonella infection	0.89281
map04110	Cell cycle	0.895355
map04932	Non-alcoholic fatty liver disease	0.896631
map04062	Chemokine signaling pathway	0.898963
map04137	Mitophagy - animal	0.899907
map05221	Acute myeloid leukemia	0.899907
map03030	DNA replication	0.902304
map04215	Apoptosis - multiple species	0.902304
map03022	Basal transcription factors	0.905083
map00190	Oxidative phosphorylation	0.906757
map00982	Drug metabolism - cytochrome P450	0.908594
map04928	Parathyroid hormone synthesis, secretion and action	0.919122
map04720	Long-term potentiation	0.919148
map00500	Starch and sucrose metabolism	0.919986
map05163	Human cytomegalovirus infection	0.921525
map00240	Pyrimidine metabolism	0.923384
map05031	Amphetamine addiction	0.923384
map03440	Homologous recombination	0.925139
map03420	Nucleotide excision repair	0.92996
map05322	Systemic lupus erythematosus	0.931875
map00051	Fructose and mannose metabolism	0.934471
map05012	Parkinson disease	0.934696
map04640	Hematopoietic cell lineage	0.938075
map04975	Fat digestion and absorption	0.938692
map04115	p53 signaling pathway	0.9416
map00380	Tryptophan metabolism	0.942642
map05030	Cocaine addiction	0.942642
map05143	African trypanosomiasis	0.945305
map05010	Alzheimer disease	0.947681
map05170	Human immunodeficiency virus 1 infection	0.950484
map04625	C-type lectin receptor signaling pathway	0.950881
map05330	Allograft rejection	0.950974
map05169	Epstein-Barr virus infection	0.959798
map05160	Hepatitis C	0.960243
map05340	Primary immunodeficiency	0.960243
map00280	Valine, leucine and isoleucine degradation	0.961538
map04064	NF-kappa B signaling pathway	0.963175
map05235	PD-L1 expression and PD-1 checkpoint pathway in cancer	0.965246
map03018	RNA degradation	0.966431
map05152	Tuberculosis	0.969487
map04660	T cell receptor signaling pathway	0.9748
map05320	Autoimmune thyroid disease	0.975251
map05310	Asthma	0.976796
map04650	Natural killer cell mediated cytotoxicity	0.977328
map04217	Necroptosis	0.977335
map04672	Intestinal immune network for IgA production	0.979126
map05230	Central carbon metabolism in cancer	0.980249
map04666	Fc gamma R-mediated phagocytosis	0.981626
map04120	Ubiquitin mediated proteolysis	0.981851
map03015	mRNA surveillance pathway	0.983944
map00310	Lysine degradation	0.986763
map03040	Spliceosome	0.988168
map01524	Platinum drug resistance	0.989164
map05034	Alcoholism	0.990366
map05162	Measles	0.990914
map04740	Olfactory transduction	0.993712
map05017	Spinocerebellar ataxia	0.994021
map04662	B cell receptor signaling pathway	0.997234
map03010	Ribosome	0.997819
map04922	Glucagon signaling pathway	0.998092
map05203	Viral carcinogenesis	0.998129
map05164	Influenza A	0.998496
map05168	Herpes simplex virus 1 infection	0.998741
map03008	Ribosome biogenesis in eukaryotes	0.999968
map03013	RNA transport	1

## Sheet: Table S4(c) KEGG pathway inform
Table S4(c) KEGG pathway information in magenta module
Pathway id	Description	P-Value
map04072	Phospholipase D signaling pathway	0.000924772
map04658	Th1 and Th2 cell differentiation	0.00512062
map04912	GnRH signaling pathway	0.00591385
map04270	Vascular smooth muscle contraction	0.0063654
map04024	cAMP signaling pathway	0.00797632
map04935	Growth hormone synthesis, secretion and action	0.00855946
map05030	Cocaine addiction	0.00891016
map04361	Axon regeneration	0.00970151
map04918	Thyroid hormone synthesis	0.0139809
map04725	Cholinergic synapse	0.0150531
map04020	Calcium signaling pathway	0.0164092
map00561	Glycerolipid metabolism	0.018275
map05321	Inflammatory bowel disease	0.0194751
map04915	Estrogen signaling pathway	0.0212635
map04261	Adrenergic signaling in cardiomyocytes	0.0271667
map04911	Insulin secretion	0.0278115
map04022	cGMP-PKG signaling pathway	0.0322011
map05144	Malaria	0.0335561
map05134	Legionellosis	0.0335561
map04380	Osteoclast differentiation	0.0351064
map05235	PD-L1 expression and PD-1 checkpoint pathway in cancer	0.0351064
map04927	Cortisol synthesis and secretion	0.0356885
map04975	Fat digestion and absorption	0.0363673
map05166	Human T-cell leukemia virus 1 infection	0.0376964
map04621	NOD-like receptor signaling pathway	0.0394851
map05162	Measles	0.040269
map04744	Phototransduction	0.0417414
map04724	Glutamatergic synapse	0.0418213
map04928	Parathyroid hormone synthesis, secretion and action	0.0418213
map04066	HIF-1 signaling pathway	0.0436214
map05152	Tuberculosis	0.0439091
map04970	Salivary secretion	0.0442404
map05150	Staphylococcus aureus infection	0.0453305
map04610	Complement and coagulation cascades	0.0463722
map04622	RIG-I-like receptor signaling pathway	0.0502167
map04925	Aldosterone synthesis and secretion	0.0508245
map04611	Platelet activation	0.0539806
map02010	ABC transporters	0.0550774
map05164	Influenza A	0.0551378
map04750	Inflammatory mediator regulation of TRP channels	0.0576192
map05142	Chagas disease	0.0576192
map05146	Amoebiasis	0.0585713
map04924	Renin secretion	0.0586081
map05143	African trypanosomiasis	0.0598213
map04012	ErbB signaling pathway	0.0604897
map04071	Sphingolipid signaling pathway	0.0667348
map05340	Primary immunodeficiency	0.0703709
map04972	Pancreatic secretion	0.0711748
map05200	Pathways in cancer	0.0782706
map04070	Phosphatidylinositol signaling system	0.082877
map00360	Phenylalanine metabolism	0.0906968
map04060	Cytokine-cytokine receptor interaction	0.0944165
map04923	Regulation of lipolysis in adipocytes	0.0956587
map04929	GnRH secretion	0.100324
map04740	Olfactory transduction	0.107428
map04211	Longevity regulating pathway	0.107552
map04726	Serotonergic synapse	0.11284
map04612	Antigen processing and presentation	0.120032
map05100	Bacterial invasion of epithelial cells	0.120032
map04080	Neuroactive ligand-receptor interaction	0.122788
map04061	Viral protein interaction with cytokine and cytokine receptor	0.125162
map05231	Choline metabolism in cancer	0.131563
map05163	Human cytomegalovirus infection	0.142377
map04015	Rap1 signaling pathway	0.148128
map04926	Relaxin signaling pathway	0.155843
map04625	C-type lectin receptor signaling pathway	0.161212
map04728	Dopaminergic synapse	0.164347
map04350	TGF-beta signaling pathway	0.166105
map00400	Phenylalanine, tyrosine and tryptophan biosynthesis	0.166954
map04722	Neurotrophin signaling pathway	0.168672
map05140	Leishmaniasis	0.172277
map04650	Natural killer cell mediated cytotoxicity	0.173576
map05034	Alcoholism	0.176246
map00513	Various types of N-glycan biosynthesis	0.181103
map04971	Gastric acid secretion	0.181446
map00601	Glycosphingolipid biosynthesis - lacto and neolacto series	0.182515
map05220	Chronic myeloid leukemia	0.187484
map04630	JAK-STAT signaling pathway	0.188382
map05168	Herpes simplex virus 1 infection	0.198178
map00564	Glycerophospholipid metabolism	0.20722
map04064	NF-kappa B signaling pathway	0.207534
map04062	Chemokine signaling pathway	0.209336
map00600	Sphingolipid metabolism	0.211901
map03018	RNA degradation	0.21225
map04910	Insulin signaling pathway	0.228844
map05017	Spinocerebellar ataxia	0.228924
map03008	Ribosome biogenesis in eukaryotes	0.231516
map05135	Yersinia infection	0.233739
map00510	N-Glycan biosynthesis	0.235689
map05145	Toxoplasmosis	0.245618
map04745	Phototransduction - fly	0.249002
map05131	Shigellosis	0.253863
map04657	IL-17 signaling pathway	0.257526
map04723	Retrograde endocannabinoid signaling	0.263749
map03022	Basal transcription factors	0.26806
map04659	Th17 cell differentiation	0.2741
map04940	Type I diabetes mellitus	0.276238
map04934	Cushing syndrome	0.289473
map04720	Long-term potentiation	0.292662
map00983	Drug metabolism - other enzymes	0.292662
map00350	Tyrosine metabolism	0.293821
map04152	AMPK signaling pathway	0.29736
map05133	Pertussis	0.300899
map05031	Amphetamine addiction	0.300899
map04216	Ferroptosis	0.304988
map04922	Glucagon signaling pathway	0.311279
map04713	Circadian entrainment	0.311279
map04916	Melanogenesis	0.311279
map04666	Fc gamma R-mediated phagocytosis	0.319579
map04919	Thyroid hormone signaling pathway	0.326856
map04620	Toll-like receptor signaling pathway	0.331739
map04217	Necroptosis	0.336932
map04973	Carbohydrate digestion and absorption	0.338259
map05161	Hepatitis B	0.347613
map00051	Fructose and mannose metabolism	0.349247
map05211	Renal cell carcinoma	0.350428
map04920	Adipocytokine signaling pathway	0.350428
map04810	Regulation of actin cytoskeleton	0.36245
map04142	Lysosome	0.362612
map04921	Oxytocin signaling pathway	0.363689
map04120	Ubiquitin mediated proteolysis	0.363689
map04730	Long-term depression	0.366885
map04660	T cell receptor signaling pathway	0.368589
map04371	Apelin signaling pathway	0.368589
map04218	Cellular senescence	0.369058
map04144	Endocytosis	0.378039
map04114	Oocyte meiosis	0.38646
map05214	Glioma	0.391429
map05205	Proteoglycans in cancer	0.398988
map05206	MicroRNAs in cancer	0.401304
map04010	MAPK signaling pathway	0.403599
map05330	Allograft rejection	0.410378
map00562	Inositol phosphate metabolism	0.415727
map04932	Non-alcoholic fatty liver disease	0.416325
map05130	Pathogenic Escherichia coli infection	0.419828
map00910	Nitrogen metabolism	0.422045
map00061	Fatty acid biosynthesis	0.422045
map00220	Arginine biosynthesis	0.422045
map05323	Rheumatoid arthritis	0.433452
map00330	Arginine and proline metabolism	0.434447
map04961	Endocrine and other factor-regulated calcium reabsorption	0.434447
map00511	Other glycan degradation	0.439396
map00100	Steroid biosynthesis	0.439396
map05160	Hepatitis C	0.440007
map00565	Ether lipid metabolism	0.444687
map00520	Amino sugar and nucleotide sugar metabolism	0.444687
map04962	Vasopressin-regulated water reabsorption	0.454823
map01522	Endocrine resistance	0.463302
map05167	Kaposi sarcoma-associated herpesvirus infection	0.470569
map04013	MAPK signaling pathway - fly	0.471071
map03430	Mismatch repair	0.472555
map04662	B cell receptor signaling pathway	0.475083
map04979	Cholesterol metabolism	0.48458
map04213	Longevity regulating pathway - multiple species	0.48458
map04310	Wnt signaling pathway	0.498069
map00515	Mannose type O-glycan biosynthesis	0.503757
map05110	Vibrio cholerae infection	0.503851
map04320	Dorso-ventral axis formation	0.518661
map00040	Pentose and glucuronate interconversions	0.518661
map04714	Thermogenesis	0.519161
map00590	Arachidonic acid metabolism	0.522649
map04137	Mitophagy - animal	0.531868
map05221	Acute myeloid leukemia	0.531868
map05230	Central carbon metabolism in cancer	0.531868
map04668	TNF signaling pathway	0.545687
map00860	Porphyrin and chlorophyll metabolism	0.547143
map04341	Hedgehog signaling pathway - fly	0.547143
map04977	Vitamin digestion and absorption	0.560747
map00563	Glycosylphosphatidylinositol (GPI)-anchor biosynthesis	0.560747
map00534	Glycosaminoglycan biosynthesis - heparan sulfate / heparin	0.560747
map04742	Taste transduction	0.567514
map05222	Small cell lung cancer	0.573772
map04540	Gap junction	0.573772
map00240	Pyrimidine metabolism	0.576115
map04933	AGE-RAGE signaling pathway in diabetic complications	0.580623
map00310	Lysine degradation	0.58459
map01523	Antifolate resistance	0.586744
map04672	Intestinal immune network for IgA production	0.591509
map00592	alpha-Linolenic acid metabolism	0.599161
map04370	VEGF signaling pathway	0.601163
map04640	Hematopoietic cell lineage	0.606199
map05203	Viral carcinogenesis	0.609817
map00790	Folate biosynthesis	0.62289
map04710	Circadian rhythm	0.62289
map04917	Prolactin signaling pathway	0.625081
map05223	Non-small cell lung cancer	0.632804
map03020	RNA polymerase	0.634224
map04960	Aldosterone-regulated sodium reabsorption	0.645218
map03320	PPAR signaling pathway	0.647875
map04151	PI3K-Akt signaling pathway	0.64831
map04530	Tight junction	0.650275
map05170	Human immunodeficiency virus 1 infection	0.654406
map00250	Alanine, aspartate and glutamate metabolism	0.655882
map03410	Base excision repair	0.655882
map03030	DNA replication	0.655882
map04360	Axon guidance	0.659635
map04931	Insulin resistance	0.663151
map00071	Fatty acid degradation	0.676261
map00591	Linoleic acid metabolism	0.676261
map05414	Dilated cardiomyopathy	0.682324
map04624	Toll and Imd signaling pathway	0.685995
map00052	Galactose metabolism	0.685995
map03050	Proteasome	0.685995
map05322	Systemic lupus erythematosus	0.686738
map04260	Cardiac muscle contraction	0.690149
map03440	Homologous recombination	0.695436
map03013	RNA transport	0.695811
map04914	Progesterone-mediated oocyte maturation	0.696774
map05016	Huntington disease	0.700829
map03420	Nucleotide excision repair	0.704595
map01521	EGFR tyrosine kinase inhibitor resistance	0.709674
map04146	Peroxisome	0.715951
map04721	Synaptic vesicle cycle	0.722113
map04520	Adherens junction	0.722113
map04727	GABAergic synapse	0.728162
map05219	Bladder cancer	0.730454
map00380	Tryptophan metabolism	0.730454
map05010	Alzheimer disease	0.732529
map04978	Mineral absorption	0.738562
map00514	Other types of O-glycan biosynthesis	0.746427
map04930	Type II diabetes mellitus	0.746427
map04068	FoxO signaling pathway	0.752379
map05215	Prostate cancer	0.762154
map05012	Parkinson disease	0.765984
map04140	Autophagy - animal	0.765984
map03015	mRNA surveillance pathway	0.767448
map05418	Fluid shear stress and atherosclerosis	0.774712
map00270	Cysteine and methionine metabolism	0.775595
map04214	Apoptosis - fly	0.782348
map05332	Graft-versus-host disease	0.788898
map04340	Hedgehog signaling pathway	0.788898
map04623	Cytosolic DNA-sensing pathway	0.795252
map04210	Apoptosis	0.806992
map03460	Fanconi anemia pathway	0.807393
map05169	Epstein-Barr virus infection	0.81338
map04512	ECM-receptor interaction	0.819215
map05202	Transcriptional misregulation in cancer	0.821617
map04974	Protein digestion and absorption	0.82337
map05213	Endometrial cancer	0.824272
map05410	Hypertrophic cardiomyopathy	0.831423
map04913	Ovarian steroidogenesis	0.834696
map05132	Salmonella infection	0.835007
map04014	Ras signaling pathway	0.840349
map00230	Purine metabolism	0.841787
map04664	Fc epsilon RI signaling pathway	0.84495
map04976	Bile secretion	0.849187
map05310	Asthma	0.850128
map04330	Notch signaling pathway	0.853731
map05217	Basal cell carcinoma	0.853731
map04145	Phagosome	0.867246
map01524	Platinum drug resistance	0.874478
map05218	Melanoma	0.874478
map04115	p53 signaling pathway	0.878261
map05212	Pancreatic cancer	0.88549
map05225	Hepatocellular carcinoma	0.886192
map04390	Hippo signaling pathway	0.888559
map04670	Leukocyte transendothelial migration	0.890249
map03040	Spliceosome	0.890249
map00190	Oxidative phosphorylation	0.890249
map05416	Viral myocarditis	0.895399
map04212	Longevity regulating pathway - worm	0.895537
map04510	Focal adhesion	0.917744
map04550	Signaling pathways regulating pluripotency of stem cells	0.920217
map05224	Breast cancer	0.922172
map05412	Arrhythmogenic right ventricular cardiomyopathy	0.923096
map05165	Human papillomavirus infection	0.923798
map05210	Colorectal cancer	0.927667
map04150	mTOR signaling pathway	0.940896
map05032	Morphine addiction	0.943398
map05226	Gastric cancer	0.943805
map05320	Autoimmune thyroid disease	0.950494
map04141	Protein processing in endoplasmic reticulum	0.957522
map04514	Cell adhesion molecules	0.966304
map04110	Cell cycle	0.975289
map03010	Ribosome	0.978809

## Sheet: Table S4(d) KEGG pathway inform
Table S4(d) KEGG pathway information in grey60 module
Pathway id	Description	P-Value
map04723	Retrograde endocannabinoid signaling	0.00660042
map05410	Hypertrophic cardiomyopathy	0.00776836
map05016	Huntington disease	0.0131089
map04978	Mineral absorption	0.0142856
map00970	Aminoacyl-tRNA biosynthesis	0.0161022
map02010	ABC transporters	0.0180427
map05012	Parkinson disease	0.0192563
map05414	Dilated cardiomyopathy	0.0238068
map04080	Neuroactive ligand-receptor interaction	0.023957
map04932	Non-alcoholic fatty liver disease	0.0240855
map00040	Pentose and glucuronate interconversions	0.0311739
map04724	Glutamatergic synapse	0.035749
map04742	Taste transduction	0.0365682
map04977	Vitamin digestion and absorption	0.038764
map01523	Antifolate resistance	0.0441729
map04714	Thermogenesis	0.047882
map05321	Inflammatory bowel disease	0.0492675
map00790	Folate biosynthesis	0.0527714
map04710	Circadian rhythm	0.0527714
map03020	RNA polymerase	0.0557596
map00190	Oxidative phosphorylation	0.0560523
map04911	Insulin secretion	0.0600204
map04260	Cardiac muscle contraction	0.0638298
map04672	Intestinal immune network for IgA production	0.0749945
map04261	Adrenergic signaling in cardiomyocytes	0.0830412
map00380	Tryptophan metabolism	0.0885595
map05033	Nicotine addiction	0.0885595
map04310	Wnt signaling pathway	0.10584
map04979	Cholesterol metabolism	0.129482
map04213	Longevity regulating pathway - multiple species	0.129482
map05310	Asthma	0.138118
map04929	GnRH secretion	0.149297
map05010	Alzheimer disease	0.159478
map04976	Bile secretion	0.161462
map00450	Selenocompound metabolism	0.170253
map00561	Glycerolipid metabolism	0.194679
map04371	Apelin signaling pathway	0.200329
map04730	Long-term depression	0.20312
map05330	Allograft rejection	0.221371
map03018	RNA degradation	0.232944
map03060	Protein export	0.253021
map04721	Synaptic vesicle cycle	0.254413
map05412	Arrhythmogenic right ventricular cardiomyopathy	0.254413
map04211	Longevity regulating pathway	0.254413
map04020	Calcium signaling pathway	0.257443
map05140	Leishmaniasis	0.258373
map00860	Porphyrin and chlorophyll metabolism	0.261696
map04610	Complement and coagulation cascades	0.267319
map05150	Staphylococcus aureus infection	0.270899
map05320	Autoimmune thyroid disease	0.270899
map04392	Hippo signaling pathway - multiple species	0.287123
map00062	Fatty acid elongation	0.295404
map04072	Phospholipase D signaling pathway	0.303205
map04972	Pancreatic secretion	0.310254
map04361	Axon regeneration	0.318794
map00630	Glyoxylate and dicarboxylate metabolism	0.319678
map04145	Phagosome	0.321544
map05416	Viral myocarditis	0.324693
map04640	Hematopoietic cell lineage	0.331046
map05323	Rheumatoid arthritis	0.334223
map03410	Base excision repair	0.335397
map03030	DNA replication	0.335397
map04512	ECM-receptor interaction	0.335797
map04974	Protein digestion and absorption	0.340029
map00564	Glycerophospholipid metabolism	0.344253
map00052	Galactose metabolism	0.358302
map04530	Tight junction	0.359599
map05017	Spinocerebellar ataxia	0.361059
map04360	Axon guidance	0.365926
map03420	Nucleotide excision repair	0.373134
map04931	Insulin resistance	0.377707
map05202	Transcriptional misregulation in cancer	0.379526
map00051	Fructose and mannose metabolism	0.380422
map05322	Systemic lupus erythematosus	0.384842
map04151	PI3K-Akt signaling pathway	0.385234
map00830	Retinol metabolism	0.387626
map05143	African trypanosomiasis	0.390076
map04659	Th17 cell differentiation	0.394175
map03008	Ribosome biogenesis in eukaryotes	0.394255
map05030	Cocaine addiction	0.394747
map05219	Bladder cancer	0.394747
map00260	Glycine, serine and threonine metabolism	0.401785
map00514	Other types of O-glycan biosynthesis	0.408742
map04728	Dopaminergic synapse	0.4185
map04670	Leukocyte transendothelial migration	0.422507
map05014	Amyotrophic lateral sclerosis	0.429135
map00270	Cysteine and methionine metabolism	0.435776
map04961	Endocrine and other factor-regulated calcium reabsorption	0.435776
map04068	FoxO signaling pathway	0.446248
map05332	Graft-versus-host disease	0.448828
map04623	Cytosolic DNA-sensing pathway	0.455242
map00600	Sphingolipid metabolism	0.461581
map05130	Pathogenic Escherichia coli infection	0.465297
map03013	RNA transport	0.470381
map04910	Insulin signaling pathway	0.47325
map00510	N-Glycan biosynthesis	0.480163
map04024	cAMP signaling pathway	0.48573
map04510	Focal adhesion	0.500363
map05340	Primary immunodeficiency	0.503127
map05144	Malaria	0.503951
map05134	Legionellosis	0.503951
map04940	Type I diabetes mellitus	0.509727
map04934	Cushing syndrome	0.517655
map00983	Drug metabolism - other enzymes	0.521079
map05217	Basal cell carcinoma	0.521079
map04662	B cell receptor signaling pathway	0.524813
map05031	Amphetamine addiction	0.526657
map00240	Pyrimidine metabolism	0.526657
map05034	Alcoholism	0.5319
map04664	Fc epsilon RI signaling pathway	0.535417
map04622	RIG-I-like receptor signaling pathway	0.543007
map04920	Adipocytokine signaling pathway	0.558795
map05164	Influenza A	0.562899
map04921	Oxytocin signaling pathway	0.566253
map05152	Tuberculosis	0.570181
map04391	Hippo signaling pathway - fly	0.574042
map04971	Gastric acid secretion	0.579007
map04212	Longevity regulating pathway - worm	0.579007
map04390	Hippo signaling pathway	0.589209
map04514	Cell adhesion molecules	0.592414
map04650	Natural killer cell mediated cytotoxicity	0.620431
map04146	Peroxisome	0.621182
map01522	Endocrine resistance	0.625601
map04970	Salivary secretion	0.634286
map04666	Fc gamma R-mediated phagocytosis	0.63535
map04612	Antigen processing and presentation	0.638553
map04925	Aldosterone synthesis and secretion	0.646939
map05146	Amoebiasis	0.646954
map04064	NF-kappa B signaling pathway	0.646954
map04713	Circadian entrainment	0.667069
map04922	Glucagon signaling pathway	0.667069
map04916	Melanogenesis	0.667069
map04620	Toll-like receptor signaling pathway	0.678595
map04540	Gap junction	0.686058
map05169	Epstein-Barr virus infection	0.690531
map04070	Phosphatidylinositol signaling system	0.693349
map04725	Cholinergic synapse	0.714227
map04658	Th1 and Th2 cell differentiation	0.717567
map04726	Serotonergic synapse	0.724131
map05145	Toxoplasmosis	0.730543
map04915	Estrogen signaling pathway	0.736807
map04810	Regulation of actin cytoskeleton	0.73861
map05231	Choline metabolism in cancer	0.739884
map05131	Shigellosis	0.749607
map04071	Sphingolipid signaling pathway	0.751841
map05205	Proteoglycans in cancer	0.756014
map04152	AMPK signaling pathway	0.757613
map03040	Spliceosome	0.766022
map04919	Thyroid hormone signaling pathway	0.771466
map04270	Vascular smooth muscle contraction	0.787056
map04142	Lysosome	0.787056
map05165	Human papillomavirus infection	0.798048
map04550	Signaling pathways regulating pluripotency of stem cells	0.799237
map05224	Breast cancer	0.801588
map05160	Hepatitis C	0.817302
map04150	mTOR signaling pathway	0.825719
map05226	Gastric cancer	0.829783
map04621	NOD-like receptor signaling pathway	0.831779
map00230	Purine metabolism	0.833752
map05225	Hepatocellular carcinoma	0.862366
map05206	MicroRNAs in cancer	0.863982
map04022	cGMP-PKG signaling pathway	0.863982
map04740	Olfactory transduction	0.887421
map05166	Human T-cell leukemia virus 1 infection	0.928228
map04015	Rap1 signaling pathway	0.931555
map05132	Salmonella infection	0.93626
map05168	Herpes simplex virus 1 infection	0.943399
map04144	Endocytosis	0.953204
map04010	MAPK signaling pathway	0.970245
map05200	Pathways in cancer	0.998203

## Sheet: Table S4(e) KEGG pathway inform
Table S4(e) KEGG pathway information in orange module
Pathway id	Description	P-Value
map04014	Ras signaling pathway	0.00291167
map05032	Morphine addiction	0.0238141
map04713	Circadian entrainment	0.0238141
map04724	Glutamatergic synapse	0.0302705
map04725	Cholinergic synapse	0.0302705
map04726	Serotonergic synapse	0.0318493
map04010	MAPK signaling pathway	0.0396533
map04550	Signaling pathways regulating pluripotency of stem cells	0.0474389
map04921	Oxytocin signaling pathway	0.064555
map00592	alpha-Linolenic acid metabolism	0.0738128
map04710	Circadian rhythm	0.0785411
map04215	Apoptosis - multiple species	0.0855898
map00591	Linoleic acid metabolism	0.0902599
map04214	Apoptosis - fly	0.120056
map00565	Ether lipid metabolism	0.120056
map03460	Fanconi anemia pathway	0.129032
map00590	Arachidonic acid metabolism	0.13792
map04923	Regulation of lipolysis in adipocytes	0.13792
map04913	Ovarian steroidogenesis	0.140128
map05217	Basal cell carcinoma	0.148905
map04742	Taste transduction	0.148905
map05200	Pathways in cancer	0.151998
map04370	VEGF signaling pathway	0.157596
map04924	Renin secretion	0.164057
map04730	Long-term depression	0.168338
map03320	PPAR signaling pathway	0.170471
map04260	Cardiac muscle contraction	0.183155
map04914	Progesterone-mediated oocyte maturation	0.18525
map05412	Arrhythmogenic right ventricular cardiomyopathy	0.193581
map04727	GABAergic synapse	0.19565
map04657	IL-17 signaling pathway	0.197715
map04912	GnRH signaling pathway	0.207961
map04916	Melanogenesis	0.214047
map04972	Pancreatic secretion	0.220088
map05222	Small cell lung cancer	0.224091
map04512	ECM-receptor interaction	0.232036
map04114	Oocyte meiosis	0.235978
map00564	Glycerophospholipid metabolism	0.235978
map05410	Hypertrophic cardiomyopathy	0.237942
map04915	Estrogen signaling pathway	0.25348
map05231	Choline metabolism in cancer	0.2554
map04750	Inflammatory mediator regulation of TRP channels	0.2554
map04926	Relaxin signaling pathway	0.266822
map04728	Dopaminergic synapse	0.270592
map04722	Neurotrophin signaling pathway	0.27247
map03010	Ribosome	0.276211
map04270	Vascular smooth muscle contraction	0.287324
map04371	Apelin signaling pathway	0.28916
map04611	Platelet activation	0.296458
map05224	Breast cancer	0.298271
map04151	PI3K-Akt signaling pathway	0.302167
map04261	Adrenergic signaling in cardiomyocytes	0.305478
map04723	Retrograde endocannabinoid signaling	0.309055
map04934	Cushing syndrome	0.317918
map04150	mTOR signaling pathway	0.317918
map05226	Gastric cancer	0.321433
map05034	Alcoholism	0.32493
map04664	Fc epsilon RI signaling pathway	0.326672
map04310	Wnt signaling pathway	0.328409
map04217	Necroptosis	0.333596
map04062	Chemokine signaling pathway	0.338744
map04120	Ubiquitin mediated proteolysis	0.342154
map05225	Hepatocellular carcinoma	0.352283
map04390	Hippo signaling pathway	0.353957
map05167	Kaposi sarcoma-associated herpesvirus infection	0.375333
map04666	Fc gamma R-mediated phagocytosis	0.37856
map05414	Dilated cardiomyopathy	0.388145
map03008	Ribosome biogenesis in eukaryotes	0.394456
map05170	Human immunodeficiency virus 1 infection	0.43396
map05163	Human cytomegalovirus infection	0.441265
map04015	Rap1 signaling pathway	0.444162
map05205	Proteoglycans in cancer	0.451339
map04060	Cytokine-cytokine receptor interaction	0.452764
map04072	Phospholipase D signaling pathway	0.461236
map05202	Transcriptional misregulation in cancer	0.500427
map03013	RNA transport	0.544055
map05010	Alzheimer disease	0.556986
map04080	Neuroactive ligand-receptor interaction	0.605246
map05165	Human papillomavirus infection	0.610397
