# Supplementary material for: WGCNA Analysis of Important Modules and Hub Genes of Compound Probiotics Regulating Lipid Metabolism in Heat-Stressed Broilers
Source: Animals (Basel). 2022 Oct 1;12(19):2644. doi: 10.3390/ani12192644 (PMC9558994; doi:10.3390/ani12192644)
Supplement: Supplementary file 1 [file animals-12-02644-s001.zip › Table S5 MCC values of the top 30 hub genes.xlsx]

## Sheet: Table S5(a) MCC values of the t
Table S5(a) MCC values of the top 30 hub genes in cyan module
Rank	Gene Name	Score
1	HMX1	27079142552760
2	ENSGALG00000049489	22889570858280
3	ENSGALG00000052599	21948417135120
4	ENSGALG00000053772	21664345790760
5	ENSGALG00000047153	20207616621000
6	IP6K3	19431475571400
7	ENSGALG00000051966	18746233211760
8	ENSGALG00000017836	18041820655080
9	ENSGALG00000055048	17819016401040
10	ENSGALG00000030006	16912509737640
11	ENSGALG00000051378	16125101621760
12	ENSGALG00000050012	14598722748240
13	ENSGALG00000051791	12192143912040
14	TTC34	11584037330400
15	LRRC10	11518081914960
16	ENSGALG00000051507	11309301366240
17	ENSGALG00000052958	10869307236720
18	NKX2-1	10810220487360
19	ENSGALG00000045640	9366566218800
20	ENSGALG00000054857	8945452407600
21	ENSGALG00000047615	8503553650320
22	ENSGALG00000053345	8259708906960
23	LOC427595	7326041412840
24	ENSGALG00000016971	7109434448760
25	ENSGALG00000046774	6970816866720
26	ENSGALG00000040153	6716592426600
27	LOC112530823	6288641049240
28	CHRND	5878956020400
29	ENSGALG00000052128	5658708811920
30	ENSGALG00000054610	5306844824640

## Sheet: Table S5(b) MCC values of the t
Table S5(b) MCC values of the top 30 hub genes in brown module
Rank	Gene Name	Score
1	OLAH	76686
2	ENSGALG00000053935	76470
3	ENSGALG00000051728	61608
4	ENSGALG00000049610	55308
5	KRT9	53462
6	TM4SF1	52416
7	ENSGALG00000048840	39146
8	ENSGALG00000054088	38540
9	ENSGALG00000052621	33462
10	ENSGALG00000047829	31556
11	ENSGALG00000052062	29386
12	ENSGALG00000054398	26952
13	ENSGALG00000055071	26922
14	ENSGALG00000052942	26818
15	ENSGALG00000046281	22664
16	ENSGALG00000047189	22372
17	ENSGALG00000050088	21436
18	ENSGALG00000047745	19568
19	ENSGALG00000053581	18398
20	LOC107057363	16686
21	ENSGALG00000030266	15396
22	ENSGALG00000055134	15313
23	ENSGALG00000052091	15246
24	ENSGALG00000053271	14860
25	PRLL	14640
26	ENSGALG00000038428	14342
27	PLCZ1	14148
28	TAS2R40	13728
29	ENSGALG00000053906	13164
30	LOC427470	11562

## Sheet: Table S5(c) MCC values of the t
Table S5(c) MCC values of the top 30 hub genes in magenta module
Rank	Gene Name	Score
1	ENSGALG00000049368	11406270191520
2	ENSGALG00000049719	10753661418240
3	ENSGALG00000052693	10710939449640
4	ENSGALG00000045984	10666045561560
5	ENSGALG00000026247	9819558754200
6	ENSGALG00000026105	9722741089800
7	ENSGALG00000051105	7500342302280
8	PTH	7192780234920
9	POU4F3	6232803488160
10	TDRD5	6068601928440
11	SULT6B1L	5945582781000
12	ENSGALG00000052147	5887153486440
13	LOC112530790	5874591312000
14	ENSGALG00000047815	5867628491640
15	ENSGALG00000052080	5771125529280
16	ENSGALG00000053413	5147095214280
17	AKAP14	4893255591960
18	ENSGALG00000054840	4835491250040
19	ENSGALG00000052560	4723548942240
20	ENSGALG00000025329	4701256619904
21	ENSGALG00000050536	4547979028680
22	ENSGALG00000047751	4337816981280
23	ENSGALG00000049349	4032481078560
24	PGR2/3	3945013788840
25	ENSGALG00000052115	3938287748304
26	CATHL2	3597950131800
27	DEFB4A	3596255509800
28	ENSGALG00000048932	3515720809200
29	ENSGALG00000049246	3451189371744
30	ENSGALG00000050851	3027766502832

## Sheet: Table S5(d) MCC values of the t
Table S5(d) MCC values of the top 30 hub genes in grey60 module
Rank	Gene Name	Score
1	DMB1	62984613600
2	ENSGALG00000048224	58383364800
3	ENSGALG00000014900	54272455368
4	SLCO1B3	53437214160
5	ENSGALG00000050474	53141486784
6	ENSGALG00000055129	52370754240
7	TAAR2	50994316032
8	SLC17A8	49440647184
9	ENSGALG00000048549	48713815800
10	FK27	47421242136
11	ENSGALG00000050890	46279055424
12	ENSGALG00000050976	32396043384
13	ENSGALG00000049525	30751205832
14	ENSGALG00000044261	30487845792
15	CRMP1	29849087736
16	ENSGALG00000049914	24417438720
17	FK21	23789935680
18	ENSGALG00000047253	10753693272
19	ENSGALG00000049203	10638554760
20	ENSGALG00000051793	8494853928
21	ENSGALG00000051021	8349819048
22	ENSGALG00000048485	7623506400
23	CPB1	7194227880
24	ENSGALG00000051224	6849351960
25	ENSGALG00000041493	5787401544
26	ENSGALG00000010760	5191138584
27	ENSGALG00000046752	5129687760
28	ENSGALG00000054731	5095952640
29	ENSGALG00000037596	4999751424
30	TAFA5	3720675312

## Sheet: Table S5(e) MCC values of the t
Table S5(e) MCC values of the top 30 hub genes in orange module
Rank	Gene Name	Score
1	OTOF	38
2	ENSGALG00000048663	35
3	LOC107049046	31
4	ENSGALG00000048147	30
5	AQP7	27
6	ENSGALG00000053338	15
6	ENSGALG00000054916	15
8	ENSGALG00000033148	14
9	ENSGALG00000048153	12
10	CLVS1	10
11	ENSGALG00000047772	9
12	ENSGALG00000052885	8
13	GNB3	7
13	ENSGALG00000043500	7
13	ENSGALG00000049587	7
16	ENSGALG00000051074	5
17	ENSGALG00000049296	4
17	ENSGALG00000054399	4
19	ENSGALG00000035137	3
19	ENSGALG00000047251	3
19	CLCA2	3
19	CHADL	3
19	ENSGALG00000052714	3
24	ENSGALG00000054623	2
24	ENSGALG00000051892	2
24	OPRM1	2
24	ENSGALG00000021357	2
24	FAM155A	2
24	ENSGALG00000031704	2
30	SUSD5	1
